# Supplementary material for: Selective MCL-1 inhibitor ABBV-467 is efficacious in tumor models but is associated with cardiac troponin increases in patients
Source: Commun Med (Lond). 2023 Oct 25;3:154. doi: 10.1038/s43856-023-00380-z (PMC10600239; doi:10.1038/s43856-023-00380-z)
Supplement: Supplementary file 2 — Supplementary Data 1 [file 43856_2023_380_MOESM2_ESM.xlsx]

## Sheet: Sheet1
Assay Name	Assay Type	Result Type	Result, mM
Bioprofiling 6pt Ag__5-HT1A CHO Human - EC50 (mM)	Bioprofiling 6pt Ag	EC50	>10.00
Bioprofiling 6pt Ag__5-HT2A CHO Human - EC50 (mM)	Bioprofiling 6pt Ag	EC50	>10.00
Bioprofiling 6pt Ag__5-HT2B CHO Human - EC50 (mM)	Bioprofiling 6pt Ag	EC50	>10.00
Bioprofiling 6pt Ag__A1 CHO Human - EC5 0(mM)	Bioprofiling 6pt Ag	EC50	>10.00
Bioprofiling 6pt Ag__Alpha1A CHO Human - EC50 (mM)	Bioprofiling 6pt Ag	EC50	>10.00
Bioprofiling 6pt Ag__Alpha2A CHO Human - EC50 (mM)	Bioprofiling 6pt Ag	EC50	>10.00
Bioprofiling 6pt Ag__B2 CHO Human - EC50 (mM)	Bioprofiling 6pt Ag	EC50	>10.00
Bioprofiling 6pt Ag__Beta1 CHO Human - EC50 (mM)	Bioprofiling 6pt Ag	EC50	>10.00
Bioprofiling 6pt Ag__CB1 CHO Human - EC50 (mM)	Bioprofiling 6pt Ag	EC50	>10.00
Bioprofiling 6pt Ag__CHO Hamster - EC50 (mM)	Bioprofiling 6pt Ag	EC50	>10.00
Bioprofiling 6pt Ag__Cav1.2 (L-type) ND7/23 Mouse/Rat - EC50 (mM)	Bioprofiling 6pt Ag	EC50	>10.00
Bioprofiling 6pt Ag__D2L CHO Human - EC50 (mM)	Bioprofiling 6pt Ag	EC50	>10.00
Bioprofiling 6pt Ag__ETA CHO Human - EC50 (mM)	Bioprofiling 6pt Ag	EC50	>10.00
Bioprofiling 6pt Ag__ETB CHO Human - EC50 (mM)	Bioprofiling 6pt Ag	EC50	>10.00
Bioprofiling 6pt Ag__H1 CHO Human - EC50 (mM)	Bioprofiling 6pt Ag	EC50	>10.00
Bioprofiling 6pt Ag__M2 CHO Human - EC50 (mM)	Bioprofiling 6pt Ag	EC50	>10.00
Bioprofiling 6pt Ag__Opioid mu CHO Human - EC50 (mM)	Bioprofiling 6pt Ag	EC50	>10.00
Bioprofiling 6pt Ag__PPARgamma Human - EC50 (mM)	Bioprofiling 6pt Ag	EC50	>10.00
Bioprofiling 6pt Antag__5-HT1A CHO Human 5-Carboxytryptamine (5-CT) - IC50 (mM)	Bioprofiling 6pt Antag	IC50	>10.00
Bioprofiling 6pt Antag__5-HT2A CHO Human Serotonin (5-HT) - IC50 (mM)	Bioprofiling 6pt Antag	IC50	>10.00
Bioprofiling 6pt Antag__5-HT2B CHO Human Serotonin (5-HT) - IC50 (mM)	Bioprofiling 6pt Antag	IC50	>10.00
Bioprofiling 6pt Antag__A1 CHO Human N6-Cyclopentyladenosine (CPA) - IC50 (mM)	Bioprofiling 6pt Antag	IC50	>10.00
Bioprofiling 6pt Antag__Alpha1A CHO Human A-61603 - IC50 (mM)	Bioprofiling 6pt Antag	IC50	>10.00
Bioprofiling 6pt Antag__Alpha2A CHO Human UK-14304 - IC50 (mM)	Bioprofiling 6pt Antag	IC50	>10.00
Bioprofiling 6pt Antag__B2 CHO Human Bradykinin - IC50 (µM)	Bioprofiling 6pt Antag	IC50	>10.00
Bioprofiling 6pt Antag__Beta1 CHO Human Norepinephrine - IC50 (mM)	Bioprofiling 6pt Antag	IC50	>10.00
Bioprofiling 6pt Antag__CB1 CHO Human WIN 55,212-2 - IC50 (mM)	Bioprofiling 6pt Antag	IC50	>10.00
Bioprofiling 6pt Antag__Cav1.2 (L-type) ND7/23 Mouse/Rat KCl - IC50 (mM)	Bioprofiling 6pt Antag	IC50	>10.00
Bioprofiling 6pt Antag__D2L CHO Human Quinpirole - IC50 (mM)	Bioprofiling 6pt Antag	IC50	>10.00
Bioprofiling 6pt Antag__ETA CHO Human Endothelin-1 (ET-1) - IC50 (mM)	Bioprofiling 6pt Antag	IC50	>10.00
Bioprofiling 6pt Antag__ETB CHO Human BQ-3020 - IC50 (mM))	Bioprofiling 6pt Antag	IC50	>10.00
Bioprofiling 6pt Antag__H1 CHO Human Histamine - IC50 (mM)	Bioprofiling 6pt Antag	IC50	>10.00
Bioprofiling 6pt Antag__M2 CHO Human Carbachol - IC50 (mM)	Bioprofiling 6pt Antag	IC50	>10.00
Bioprofiling 6pt Antag__Opioid mu CHO Human DAMGO - IC50 (mM)	Bioprofiling 6pt Antag	IC50	>10.00
Bioprofiling 6pt Antag__P2Y CHO Hamster ATP - IC50 (mM)	Bioprofiling 6pt Antag	IC50	>10.00
Bioprofiling 6pt Antag__PDE3A Human cAMP - IC50 (mM)	Bioprofiling 6pt Antag	IC50	>10.00
Bioprofiling 6pt Antag__PDE4B2 Human cAMP - IC50 (mM)	Bioprofiling 6pt Antag	IC50	>10.00
Bioprofiling 6pt Thallium Influx Antag__Kv11.1 (hERG) CHO Human KCl - IC5 0 (mM)	Bioprofiling 6pt Thallium Influx Antag	IC50	>30.00
CEREP__Sigma (non-selective) Human Agonist Ligand (Binding Assay) – Ki (mM)	CEREP	Ki	0.12
CEREP__Sigma (non-selective) Human Agonist Ligand (Binding Assay) - IC50 (mM)	CEREP	IC50	0.15
CEREP__Glucocorticoid Human Agonist Ligand (Binding Assay) – Ki (mM)	CEREP	Ki	0.5
CEREP__Glucocorticoid Human Agonist Ligand (Binding Assay) - IC50 (mM)	CEREP	IC50	1
CEREP__COX1 Human (Enzymatic Assay) - IC50 (mM)	CEREP	IC50	8.6
CEREP__5-HT2B Human (Functional - Antagonist Effect) – Kb (uM)	CEREP	Kb	>15.30
CEREP__Urotensin-II (UT1) Human (Functional - Agonist Effect) - EC50 (mM)	CEREP	EC50	>30.00
CEREP__Urotensin-II (UT1) Human (Functional - Antagonist Effect) - IC50 (mM)	CEREP	IC50	>30.00
CEREP__5-HT2B Human (Functional - Agonist Effect) - EC50 (mM)	CEREP	EC50	>100.00
CEREP__5-HT2B Human (Functional - Antagonist Effect) - IC50 (uM)	CEREP	IC50	>100.00
TR-FRET Kinome__CDK9/Cyclin K Invitrogen A-1180691.2 .01(Subs Conc) – Ki (mM)	TR-FRET Kinome	Ki	2.06
TR-FRET Kinome__MAP4K2 Invitrogen A-1169612.6 .04(Subs Conc) – Ki (mM)	TR-FRET Kinome	Ki	>2.37
TR-FRET Kinome__BRAF Invitrogen A-1196442.2 .05(Subs Conc) – Ki (mM)	TR-FRET Kinome	Ki	>2.50
TR-FRET Kinome__PDGFRB Invitrogen A-1169612.6 .025(Subs Conc) – Ki (mM)	TR-FRET Kinome	Ki	>2.70
TR-FRET Kinome__STK33 Invitrogen A-1167389.7 .05(Subs Conc) – Ki (mM))	TR-FRET Kinome	Ki	>2.70
TR-FRET Kinome__Prkcn Invitrogen A-1169612.6 .2(Subs Conc) – Ki (mM)	TR-FRET Kinome	Ki	>2.76
TR-FRET Kinome__Abl Invitrogen A-1196581.2 .007(Subs Conc) – Ki (mM)	TR-FRET Kinome	Ki	>3.15
TR-FRET Kinome__TXK SignalChem A-1224127.6 .005(Subs Conc) – Ki (mM)	TR-FRET Kinome	Ki	>3.33
TR-FRET Kinome__PKCbeta1 SignalChem A-1167389.7 .2(Subs Conc) – Ki (mM)	TR-FRET Kinome	Ki	>3.54
TR-FRET Kinome__CAMK2A Invitrogen A-1169612.6 .003(Subs Conc) – Ki (mM)	TR-FRET Kinome	Ki	>3.63
TR-FRET Kinome__MST1 Invitrogen A-1167389.7 .025(Subs Conc) – Ki (mM)	TR-FRET Kinome	Ki	>3.65
TR-FRET Kinome__Plk3 Invitrogen A-1224615.7 .2(Subs Conc) – Ki (mM)	TR-FRET Kinome	Ki	>3.70
TR-FRET Kinome__IGF1R Invitrogen A-1198909.2 .2(Subs Conc) – Ki (mM)	TR-FRET Kinome	Ki	>3.72
TR-FRET Kinome__PKCepsilon SignalChem A-1167389.7 .005(Subs Conc) Ki (mM))	TR-FRET Kinome	Ki	>3.75
TR-FRET Kinome__SIK1 Invitrogen A-1167389.7 .005(Subs Conc) – Ki (mM)	TR-FRET Kinome	Ki	>3.82
TR-FRET Kinome__PKCtheta Invitrogen A-1169612.6 .025(Subs Conc) – Ki (mM))	TR-FRET Kinome	Ki	>3.86
TR-FRET Kinome__TNK2 Invitrogen A-1169612.6 .025(Subs Conc) – Ki (mM))	TR-FRET Kinome	Ki	>3.86
TR-FRET Kinome__PKCbeta2 SignalChem A-1167389.7 .05(Subs Conc) – Ki (mM)	TR-FRET Kinome	Ki	>3.90
TR-FRET Kinome__TAK1-TAB1 SignalChem A-1167389.7 .05(Subs Conc) – Ki (mM)	TR-FRET Kinome	Ki	>3.91
TR-FRET Kinome__RIPK2 Millipore A-1499319.7 .1(Subs Conc) – Ki (mM)	TR-FRET Kinome	Ki	>3.93
TR-FRET Kinome__MAP4K1 SignalChem A-1169612.6 .025(Subs Conc) – Ki (mM)	TR-FRET Kinome	Ki	>3.99
TR-FRET Kinome__PKG1A Millipore A-1225935.7 .025(Subs Conc) – Ki (mM)	TR-FRET Kinome	Ki	>4.00
TR-FRET Kinome__TAOK2 Invitrogen A-1169612.6 .2(Subs Conc) – Ki (mM)	TR-FRET Kinome	Ki	>4.00
TR-FRET Kinome__MAP2K3 Invitrogen A-1224615.7 .2(Subs Conc) – Ki (mM)	TR-FRET Kinome	Ki	>4.04
TR-FRET Kinome__TBK1 Invitrogen A-1167389.7 .00625(Subs Conc) – Ki (mM)	TR-FRET Kinome	Ki	>4.04
TR-FRET Kinome__Akt1 SignalChem A-1169612.6 .2(Subs Conc) – Ki (mM)	TR-FRET Kinome	Ki	>4.07
TR-FRET Kinome__PDK1 Invitrogen A-1167389.7 .015(Subs Conc) – Ki (mM)	TR-FRET Kinome	Ki	>4.13
TR-FRET Kinome__CDK9/Cyclin K Invitrogen A-1180691.2 .01(Subs Conc) - IC50(mM)	TR-FRET Kinome	IC50	4.24
TR-FRET Kinome__LTK Invitrogen A-1224615.7 .0125(Subs Conc) – Ki (mM)	TR-FRET Kinome	Ki	>4.28
TR-FRET Kinome__PAK4KD Invitrogen A-1169612.6 .1(Subs Conc) – Ki (mM)	TR-FRET Kinome	Ki	>4.39
TR-FRET Kinome__Wee1 Carna Biosciences A-1248830.7 .015(Subs Conc) – Ki (mM)	TR-FRET Kinome	Ki	>4.40
TR-FRET Kinome__PKCdelta SignalChem A-1167389.7 .015(Subs Conc) – Ki (mM)	TR-FRET Kinome	Ki	>4.44
TR-FRET Kinome__EGFR Invitrogen A-1224127.6 .1(Subs Conc) – Ki (mM)	TR-FRET Kinome	Ki	>4.49
TR-FRET Kinome__PKCzeta Millipore A-1169612.6 .2(Subs Conc) – Ki (mM)	TR-FRET Kinome	Ki	>4.58
TR-FRET Kinome__Ck1alpha1 Invitrogen A-1180691.2 .05(Subs Conc) – Ki (mM)	TR-FRET Kinome	Ki	>4.59
TR-FRET Kinome__JAK2 Invitrogen A-1167389.7 .006(Subs Conc) – Ki (mM)	TR-FRET Kinome	Ki	>4.59
TR-FRET Kinome__RET Invitrogen A-1180691.2 .1(Subs Conc) – Ki (mM)	TR-FRET Kinome	Ki	>4.60
TR-FRET Kinome__STK16 Invitrogen A-1213250.2 .0125(Subs Conc) – Ki (mM)	TR-FRET Kinome	Ki	>4.60
TR-FRET Kinome__Rock1 Invitrogen A-1213250.2 .1(Subs Conc) – Ki (mM)	TR-FRET Kinome	Ki	>4.61
TR-FRET Kinome__TEC SignalChem A-1214384.2 .02(Subs Conc) – Ki (mM)	TR-FRET Kinome	Ki	>4.63
TR-FRET Kinome__CLK2 Invitrogen A-1180691.2 .05(Subs Conc) – Ki (mM)	TR-FRET Kinome	Ki	>4.64
TR-FRET Kinome__Rsk2 Invitrogen A-1169612.6 .0015(Subs Conc) – Ki (mM)	TR-FRET Kinome	Ki	>4.64
TR-FRET Kinome__Zap70 SignalChem A-1167389.7 .015(Subs Conc) – Ki (mM)	TR-FRET Kinome	Ki	>4.64
TR-FRET Kinome__TrkC Invitrogen A-1202211.2 .025(Subs Conc) – Ki (uM)	TR-FRET Kinome	Ki	>4.65
TR-FRET Kinome__ACVR1 Invitrogen A-1180691.2 .05(Subs Conc) – Ki (mM))	TR-FRET Kinome	Ki	>4.69
TR-FRET Kinome__MAP4K4 Invitrogen A-1180691.2 .1(Subs Conc) – Ki (mM)	TR-FRET Kinome	Ki	>4.69
TR-FRET Kinome__IKKE Invitrogen A-1167389.7 .003(Subs Conc) – Ki (mM))	TR-FRET Kinome	Ki	>4.73
TR-FRET Kinome__ALK Millipore A-1167389.7 .05(Subs Conc) – Ki (mM))	TR-FRET Kinome	Ki	>4.77
TR-FRET Kinome__MEK1 Invitrogen A-1169612.6 .025(Subs Conc) – Ki (mM)	TR-FRET Kinome	Ki	>4.83
TR-FRET Kinome__PKA Invitrogen A-1169612.6 .035(Subs Conc) – Ki (mM)	TR-FRET Kinome	Ki	>4.89
TR-FRET Kinome__cMET Invitrogen A-1196581.2 .003(Subs Conc) – Ki (mM)	TR-FRET Kinome	Ki	>4.93
TR-FRET Kinome__p38 alpha Invitrogen IVGN Tracer 199 .05(Subs Conc) – Ki (mM)	TR-FRET Kinome	Ki	>4.95
TR-FRET Kinome__CAMKK2 Invitrogen A-1167389.7 .005(Subs Conc) – Ki (mM)	TR-FRET Kinome	Ki	>4.96
TR-FRET Kinome__Aurora2 Invitrogen A-1169612.6 .006(Subs Conc) – Ki (mM)	TR-FRET Kinome	Ki	>4.98
TR-FRET Kinome__JAK3 Invitrogen A-1180691.2 .05(Subs Conc) – Ki (mM))	TR-FRET Kinome	Ki	>4.98
TR-FRET Kinome__TYRO3 Invitrogen A-1169612.6 .05(Subs Conc) – Ki (mM)	TR-FRET Kinome	Ki	>4.98
TR-FRET Kinome__CDK8/Cyclin C Invitrogen A-1167389.7 .025(Subs Conc) – Ki (mM))	TR-FRET Kinome	Ki	>5.00
TR-FRET Kinome__ITK Invitrogen A-1224615.7 .025(Subs Conc) – Ki (mM)	TR-FRET Kinome	Ki	>5.00
TR-FRET Kinome__Syk Invitrogen A-1167389.7 .001(Subs Conc) – Ki (mM)	TR-FRET Kinome	Ki	>5.00
TR-FRET Kinome__CSF1R Invitrogen A-1167389.7 .004(Subs Conc) – Ki (mM)	TR-FRET Kinome	Ki	>5.06
TR-FRET Kinome__JNK1 Invitrogen A-1196442.2 .1(Subs Conc) – Ki (mM)	TR-FRET Kinome	Ki	>5.11
TR-FRET Kinome__Dyrk1A Invitrogen A-1180691.2 .0125(Subs Conc) – Ki (mM)	TR-FRET Kinome	Ki	>5.12
TR-FRET Kinome__cdk2 Invitrogen A-1233106.2 .025(Subs Conc) – Ki (mM)	TR-FRET Kinome	Ki	>5.15
TR-FRET Kinome__SGK1 Millipore A-1213250.2 .03(Subs Conc) – Ki (mM)	TR-FRET Kinome	Ki	>5.17
TR-FRET Kinome__Nek2 Invitrogen A-1196581.2 .025(Subs Conc) – Ki (mM)	TR-FRET Kinome	Ki	>5.18
TR-FRET Kinome__DDR1 Invitrogen A-1196581.2 .003(Subs Conc) – Ki (mM)	TR-FRET Kinome	Ki	>5.21
TR-FRET Kinome__Erk2 Invitrogen A-1224127.6 .05(Subs Conc) – Ki (mM)	TR-FRET Kinome	Ki	>5.33
TR-FRET Kinome__Flt1 Invitrogen A-1167389.7 .0125(Subs Conc) – Ki (mM)	TR-FRET Kinome	Ki	>5.35
TR-FRET Kinome__FAK Invitrogen A-1167389.7 .05(Subs Conc) – Ki (mM)	TR-FRET Kinome	Ki	>5.36
TR-FRET Kinome__PKC alpha-UBI SignalChem A-1167389.7 .05(Subs Conc) – Ki (mM)	TR-FRET Kinome	Ki	>5.46
TR-FRET Kinome__CAMK1D Invitrogen A-1167389.7 .025(Subs Conc) – Ki (mM)	TR-FRET Kinome	Ki	>5.48
TR-FRET Kinome__Aurora1 Invitrogen A-1202211.2 .05(Subs Conc) – Ki (mM)	TR-FRET Kinome	Ki	>5.51
TR-FRET Kinome__MAP3K10 Invitrogen A-1169612.6 .005(Subs Conc) – Ki (mM)	TR-FRET Kinome	Ki	>5.53
TR-FRET Kinome__Pim1 Invitrogen A-1180691.2 .05(Subs Conc) – Ki (mM)	TR-FRET Kinome	Ki	>5.59
TR-FRET Kinome__GRK5 Invitrogen A-1180691.2 .1(Subs Conc) – Ki (mM)	TR-FRET Kinome	Ki	>5.60
TR-FRET Kinome__Zipk Invitrogen A-1180691.2 .1(Subs Conc) – Ki (mM)	TR-FRET Kinome	Ki	>5.71
TR-FRET Kinome__Gsk3b Invitrogen A-1169612.6 .006(Subs Conc) – Ki (mM)	TR-FRET Kinome	Ki	5.91
TR-FRET Kinome__BTK Invitrogen A-1167389.7 .2(Subs Conc) – Ki (mM)	TR-FRET Kinome	Ki	>5.92
TR-FRET Kinome__PKAc alpha SignalChem A-1167389.7 .05(Subs Conc) – Ki (mM)	TR-FRET Kinome	Ki	>5.93
TR-FRET Kinome__PKAc beta SignalChem A-1167389.7 .012(Subs Conc) – Ki (mM)	TR-FRET Kinome	Ki	>6.50
TR-FRET Kinome__Lck Invitrogen A-1167389.7 .1(Subs Conc) – Ki (mM))	TR-FRET Kinome	Ki	>7.44
TR-FRET Kinome__CSK SignalChem A-1196581.2 .002(Subs Conc) – Ki (mM)	TR-FRET Kinome	Ki	>7.47
TR-FRET Kinome__LYN-B SignalChem A-1196581.2 .002(Subs Conc) – Ki (mM)	TR-FRET Kinome	Ki	>8.15
TR-FRET Kinome__Gsk3b Invitrogen A-1169612.6 .006(Subs Conc) - IC50 (mM)	TR-FRET Kinome	IC50	9.9
TR-FRET Kinome__ACVR1 Invitrogen A-1180691.2 .05(Subs Conc) - IC50 (mM)	TR-FRET Kinome	IC50	>10.00
TR-FRET Kinome__ALK Millipore A-1167389.7 .05(Subs Conc) - IC50 (mM)	TR-FRET Kinome	IC50	>10.00
TR-FRET Kinome__Abl Invitrogen A-1196581.2 .007(Subs Conc) - IC50 (mM)	TR-FRET Kinome	IC50	>10.00
TR-FRET Kinome__Akt1 SignalChem A-1169612.6 .2(Subs Conc) - IC50 (mM)	TR-FRET Kinome	IC50	>10.00
TR-FRET Kinome__Aurora1 Invitrogen A-1202211.2 .05(Subs Conc) - IC50 (mM))	TR-FRET Kinome	IC50	>10.00
TR-FRET Kinome__Aurora2 Invitrogen A-1169612.6 .006(Subs Conc) - IC50 (mM)	TR-FRET Kinome	IC50	>10.00
TR-FRET Kinome__BRAF Invitrogen A-1196442.2 .05(Subs Conc) - IC50 (mM)	TR-FRET Kinome	IC50	>10.00
TR-FRET Kinome__BTK Invitrogen A-1167389.7 .2(Subs Conc) - IC50 (mM)	TR-FRET Kinome	IC50	>10.00
TR-FRET Kinome__CAMK1D Invitrogen A-1167389.7 .025(Subs Conc) - IC50 (mM)	TR-FRET Kinome	IC50	>10.00
TR-FRET Kinome__CAMK2A Invitrogen A-1169612.6 .003(Subs Conc) - IC50 (mM)	TR-FRET Kinome	IC50	>10.00
TR-FRET Kinome__CAMKK2 Invitrogen A-1167389.7 .005(Subs Conc) - IC50 (mM)	TR-FRET Kinome	IC50	>10.00
TR-FRET Kinome__CDK8/Cyclin C Invitrogen A-1167389.7 .025(Subs Conc) - IC50 (mM)	TR-FRET Kinome	IC50	>10.00
TR-FRET Kinome__CLK2 Invitrogen A-1180691.2 .05(Subs Conc) - IC50 (mM)	TR-FRET Kinome	IC50	>10.00
TR-FRET Kinome__CSF1R Invitrogen A-1167389.7 .004(Subs Conc) - IC50 (mM)	TR-FRET Kinome	IC50	>10.00
TR-FRET Kinome__CSK SignalChem A-1196581.2 .002(Subs Conc) - IC50 (mM)	TR-FRET Kinome	IC50	>10.00
TR-FRET Kinome__Ck1alpha1 Invitrogen A-1180691.2 .05(Subs Conc) - IC50 (mM)	TR-FRET Kinome	IC50	>10.00
TR-FRET Kinome__DDR1 Invitrogen A-1196581.2 .003(Subs Conc) - IC50 (mM)	TR-FRET Kinome	IC50	>10.00
TR-FRET Kinome__Dyrk1A Invitrogen A-1180691.2 .0125(Subs Conc) - IC50 (mM)	TR-FRET Kinome	IC50	>10.00
TR-FRET Kinome__EGFR Invitrogen A-1224127.6 .1(Subs Conc) - IC50 (mM)	TR-FRET Kinome	IC50	>10.00
TR-FRET Kinome__Erk2 Invitrogen A-1224127.6 .05(Subs Conc) - IC50 (mM)	TR-FRET Kinome	IC50	>10.00
TR-FRET Kinome__FAK Invitrogen A-1167389.7 .05(Subs Conc) - IC50 (mM)	TR-FRET Kinome	IC50	>10.00
TR-FRET Kinome__Flt1 Invitrogen A-1167389.7 .0125(Subs Conc) - IC50 (mM)	TR-FRET Kinome	IC50	>10.00
TR-FRET Kinome__GRK5 Invitrogen A-1180691.2 .1(Subs Conc) - IC50 (mM))	TR-FRET Kinome	IC50	>10.00
TR-FRET Kinome__IGF1R Invitrogen A-1198909.2 .2(Subs Conc) - IC50 (mM)	TR-FRET Kinome	IC50	>10.00
TR-FRET Kinome__IKKE Invitrogen A-1167389.7 .003(Subs Conc) - IC50 (mM)	TR-FRET Kinome	IC50	>10.00
TR-FRET Kinome__ITK Invitrogen A-1224615.7 .025(Subs Conc) - IC50 (mM)	TR-FRET Kinome	IC50	>10.00
TR-FRET Kinome__JAK2 Invitrogen A-1167389.7 .006(Subs Conc) - IC50 (mM))	TR-FRET Kinome	IC50	>10.00
TR-FRET Kinome__JAK3 Invitrogen A-1180691.2 .05(Subs Conc) - IC50 (mM)	TR-FRET Kinome	IC50	>10.00
TR-FRET Kinome__JNK1 Invitrogen A-1196442.2 .1(Subs Conc) - IC50 (mM)	TR-FRET Kinome	IC50	>10.00
TR-FRET Kinome__LTK Invitrogen A-1224615.7 .0125(Subs Conc) - IC50 (mM)	TR-FRET Kinome	IC50	>10.00
TR-FRET Kinome__LYN-B SignalChem A-1196581.2 .002(Subs Conc) - IC50 (mM)	TR-FRET Kinome	IC50	>10.00
TR-FRET Kinome__Lck Invitrogen A-1167389.7 .1(Subs Conc) - IC50 (mM)	TR-FRET Kinome	IC50	>10.00
TR-FRET Kinome__MAP2K3 Invitrogen A-1224615.7 .2(Subs Conc) - IC50 (mM)	TR-FRET Kinome	IC50	>10.00
TR-FRET Kinome__MAP3K10 Invitrogen A-1169612.6 .005(Subs Conc) - IC50 (mM)	TR-FRET Kinome	IC50	>10.00
TR-FRET Kinome__MAP4K1 SignalChem A-1169612.6 .025(Subs Conc) - IC50 (mM)	TR-FRET Kinome	IC50	>10.00
TR-FRET Kinome__MAP4K2 Invitrogen A-1169612.6 .04(Subs Conc) - IC50 (mM)	TR-FRET Kinome	IC50	>10.00
TR-FRET Kinome__MAP4K4 Invitrogen A-1180691.2 .1(Subs Conc) - IC50 (mM)	TR-FRET Kinome	IC50	>10.00
TR-FRET Kinome__MEK1 Invitrogen A-1169612.6 .025(Subs Conc) - IC50 (mM)	TR-FRET Kinome	IC50	>10.00
TR-FRET Kinome__MST1 Invitrogen A-1167389.7 .025(Subs Conc) - IC50 (mM)	TR-FRET Kinome	IC50	>10.00
TR-FRET Kinome__Nek2 Invitrogen A-1196581.2 .025(Subs Conc) - IC50 (mM)	TR-FRET Kinome	IC50	>10.00
TR-FRET Kinome__PAK4KD Invitrogen A-1169612.6 .1(Subs Conc) - IC50 (mM)	TR-FRET Kinome	IC50	>10.00
TR-FRET Kinome__PDGFRB Invitrogen A-1169612.6 .025(Subs Conc) - IC50 (mM)	TR-FRET Kinome	IC50	>10.00
TR-FRET Kinome__PDK1 Invitrogen A-1167389.7 .015(Subs Conc) - IC50 (mM)	TR-FRET Kinome	IC50	>10.00
TR-FRET Kinome__PKA Invitrogen A-1169612.6 .035(Subs Conc) - IC50 (mM)	TR-FRET Kinome	IC50	>10.00
TR-FRET Kinome__PKAc alpha SignalChem A-1167389.7 .05(Subs Conc) - IC50 (mM)	TR-FRET Kinome	IC50	>10.00
TR-FRET Kinome__PKAc beta SignalChem A-1167389.7 .012(Subs Conc) - IC50 (mM)	TR-FRET Kinome	IC50	>10.00
TR-FRET Kinome__PKC alpha-UBI SignalChem A-1167389.7 .05(Subs Conc) - IC50 (mM)	TR-FRET Kinome	IC50	>10.00
TR-FRET Kinome__PKCbeta1 SignalChem A-1167389.7 .2(Subs Conc) - IC50 (mM)	TR-FRET Kinome	IC50	>10.00
TR-FRET Kinome__PKCbeta2 SignalChem A-1167389.7 .05(Subs Conc) - IC50 (mM)	TR-FRET Kinome	IC50	>10.00
TR-FRET Kinome__PKCdelta SignalChem A-1167389.7 .015(Subs Conc) - IC50 (mM)	TR-FRET Kinome	IC50	>10.00
TR-FRET Kinome__PKCepsilon SignalChem A-1167389.7 .005(Subs Conc) - IC50 (mM)	TR-FRET Kinome	IC50	>10.00
TR-FRET Kinome__PKCtheta Invitrogen A-1169612.6 .025(Subs Conc) - IC50 (mM)	TR-FRET Kinome	IC50	>10.00
TR-FRET Kinome__PKCzeta Millipore A-1169612.6 .2(Subs Conc) - IC50 (mM)	TR-FRET Kinome	IC50	>10.00
TR-FRET Kinome__PKG1A Millipore A-1225935.7 .025(Subs Conc) - IC50 (mM)	TR-FRET Kinome	IC50	>10.00
TR-FRET Kinome__Pim1 Invitrogen A-1180691.2 .05(Subs Conc) - IC50 (mM)	TR-FRET Kinome	IC50	>10.00
TR-FRET Kinome__Plk3 Invitrogen A-1224615.7 .2(Subs Conc) - IC50 (mM)	TR-FRET Kinome	IC50	>10.00
TR-FRET Kinome__Prkcn Invitrogen A-1169612.6 .2(Subs Conc) - IC50 (mM)	TR-FRET Kinome	IC50	>10.00
TR-FRET Kinome__RET Invitrogen A-1180691.2 .1(Subs Conc) - IC50 (mM)	TR-FRET Kinome	IC50	>10.00
TR-FRET Kinome__RIPK2 Millipore A-1499319.7 .1(Subs Conc) - IC50 (mM)	TR-FRET Kinome	IC50	>10.00
TR-FRET Kinome__Rock1 Invitrogen A-1213250.2 .1(Subs Conc) - IC50 (mM)	TR-FRET Kinome	IC50	>10.00
TR-FRET Kinome__Rsk2 Invitrogen A-1169612.6 .0015(Subs Conc) - IC50 (mM))	TR-FRET Kinome	IC50	>10.00
TR-FRET Kinome__SGK1 Millipore A-1213250.2 .03(Subs Conc) - IC50 (mM)	TR-FRET Kinome	IC50	>10.00
TR-FRET Kinome__SIK1 Invitrogen A-1167389.7 .005(Subs Conc) - IC50 (mM)	TR-FRET Kinome	IC50	>10.00
TR-FRET Kinome__STK16 Invitrogen A-1213250.2 .0125(Subs Conc) - IC50 (mM)	TR-FRET Kinome	IC50	>10.00
TR-FRET Kinome__STK33 Invitrogen A-1167389.7 .05(Subs Conc) - IC50 (mM)	TR-FRET Kinome	IC50	>10.00
TR-FRET Kinome__Syk Invitrogen A-1167389.7 .001(Subs Conc) - IC50 (mM)	TR-FRET Kinome	IC50	>10.00
TR-FRET Kinome__TAK1-TAB1 SignalChem A-1167389.7 .05(Subs Conc) - IC50 (mM)	TR-FRET Kinome	IC50	>10.00
TR-FRET Kinome__TAOK2 Invitrogen A-1169612.6 .2(Subs Conc) - IC50 (mM))	TR-FRET Kinome	IC50	>10.00
TR-FRET Kinome__TBK1 Invitrogen A-1167389.7 .00625(Subs Conc) IC50 (mM)	TR-FRET Kinome	IC50	>10.00
TR-FRET Kinome__TEC SignalChem A-1214384.2 .02(Subs Conc) - IC50 (mM)	TR-FRET Kinome	IC50	>10.00
TR-FRET Kinome__TNK2 Invitrogen A-1169612.6 .025(Subs Conc) - IC50 (mM)	TR-FRET Kinome	IC50	>10.00
TR-FRET Kinome__TXK SignalChem A-1224127.6 .005(Subs Conc) - IC50 (mM)	TR-FRET Kinome	IC50	>10.00
TR-FRET Kinome__TYRO3 Invitrogen A-1169612.6 .05(Subs Conc) - IC50 (mM)	TR-FRET Kinome	IC50	>10.00
TR-FRET Kinome__TrkC Invitrogen A-1202211.2 .025(Subs Conc) - IC50 (mM)	TR-FRET Kinome	IC50	>10.00
TR-FRET Kinome__Wee1 Carna Biosciences A-1248830.7 .015(Subs Conc) - IC50 (mM)	TR-FRET Kinome	IC50	>10.00
TR-FRET Kinome__Zap70 SignalChem A-1167389.7 .015(Subs Conc) - IC50 (mM)	TR-FRET Kinome	IC50	>10.00
TR-FRET Kinome__Zipk Invitrogen A-1180691.2 .1(Subs Conc) - IC50 (mM)	TR-FRET Kinome	IC50	>10.00
TR-FRET Kinome__cMET Invitrogen A-1196581.2 .003(Subs Conc) - IC50 (mM)	TR-FRET Kinome	IC50	>10.00
TR-FRET Kinome__cdk2 Invitrogen A-1233106.2 .025(Subs Conc) - IC50 (mM)	TR-FRET Kinome	IC50	>10.00
TR-FRET Kinome__p38 alpha Invitrogen IVGN Tracer 199 .05(Subs Conc) - IC50 (mM)	TR-FRET Kinome	IC50	>10.00
ABBV-467 was tested in a panel of off-target binding assays (80 distinct receptors, ion channels, and transporters, CEREP). IC50 values were determined if %inhibition of control was greater than 80% at 10 µM ABBV-467. All IC50 values were greater than 1 µM unless stated.
EC50, half maximal effective concentration; IC50, half maximal inhibitory concentration; Ki, dissociation constant; TR-FRET, time-resolved fluorescence resonance energy transfer.
