# Supplementary material for: Selective MCL-1 inhibitor ABBV-467 is efficacious in tumor models but is associated with cardiac troponin increases in patients
Source: Commun Med (Lond). 2023 Oct 25;3:154. doi: 10.1038/s43856-023-00380-z (PMC10600239; doi:10.1038/s43856-023-00380-z)
Supplement: Supplementary file 3 — Supplementary Data 2 [file 43856_2023_380_MOESM3_ESM.xlsx]

## Sheet: Sheet1
Patient 1				Patient 2				Patient 3				Patient 4c				Patient 5				Patient 6				Patient 7				Patient 8
Visit	Study Day	Local Laboratory	Central Laboratory	Visit	Study Day	Local Lab	Central Lab	Visit	Study Day	Local Lab	Central Lab	Visit	Study Day	Local Laboratory	Central Lab	Visit	Study Day	Local Laboratory	Central Laboratory	Visit	Study Day	Local Laboratory	Central Laboratory	Visit	Study Day	Local Laboratory	Central Laboratory	Visit	Study Day	Local Laboratory	Central Laboratory
		Troponin T, ng/ml	Troponin I, ng/ml			Troponin I, ng/ml	Troponin I, ng/ml			Troponin I, ng/L	Troponin I, ng/ml			Troponin T, ng/ml	Troponin I, ng/ml			Troponin T, ng/ml	Troponin I, ng/ml			Troponin T, ng/ml	Troponin I, ng/ml			Troponin T, ng/ml	Troponin I, ng/ml			Troponin I, ng/ml	Troponin I, ng/ml
		(Reference Range:	(Reference Range:			(Reference Range:	(Reference Range:			(Reference Range:	(Reference Range:			(Reference Range:	(Reference Range:				(Reference Range:				(Reference Range:				(Reference Range:			(Reference Range:	(Reference Range:
		≤ 0.014 ng/mL)a	≤ 0.04 ng/mL)b			≤20 ng/mL)a	≤0.04 ng/mL)b			2.3 to 20 ng/L)a	≤ 0.04 ng/mL)b			≤0.014 ng/mL)a	≤ 0.04 ng/mL)b				≤0.04 ng/mL)b				≤0.04 ng/mL)b				≤0.04 ng/mL)b			2.3 to 20 ng/L)a	≤0.04 ng/mL)b
C1D1	1	0.012 (predose)	<0.03	C1D1	1	-	<0.03	C1D1	1	8.1	<0.03	C1D1	1	0.011 (predose)	<0.03 (predose)	C1D1 Predose	1	-	<0.03	C1D1 Predose	1	-	<0.03	C1D1 Predose	1	-	<0.03	C1D1 Predose	1	-	<0.03
		0.012 (postdose)		C1D2	2	-	<0.03	C1D2	2	7.3	<0.03			-	<0.03 (4hr postdose)	C1D1 4hr Post EOI		-	<0.03	C1D1 4hr Post EOI		-	<0.03	C1D1 4hr Post EOI		-	<0.03	C1D1 4hr Post EOI		-	<0.03
C1D2	2	-	<0.03	C1D3	3	-	<0.03	C1D3	3	10.2	<0.03			-	<0.03 (8hr postdose)	C1D1 8hr post EOI		-	<0.03	C1D1 8hr post EOI		-	<0.03	C1D1 8hr post EOI		-	<0.03	C1D1 8hr post EOI		-	<0.03
C1D8	8	0.016 (predose)	-	C1D8	8	-	<0.03	C1D4	4	7.4	-	C1D2	2	-	<0.03	C1D2 24h post EOI	2	-	<0.03	C1D2 24h post EOI	2	-	<0.03	C1D2 24h post EOI	2	-	<0.03	C1D2 24h post EOI	2	-	<0.03
		0.015 (postdose)		C1D16	16	-	0.24 (4 hr postdose)	C1D5	5	7.3	-	C1D3	3	-	<0.03	C1D3 48hr Post EOI	3	-	<0.03	C1D3 48hr Post EOI	3	-	<0.03	C1D3 48hr Post EOI	3	-	<0.03	C1D3 48hr Post EOI	3	-	<0.03
C1D9	9	0.016, 0.018	-			-	<0.03 (8 hr postdose)	C1D8	8	-	-	C1D8	8	-	-	C1D15 Predose	15	-	<0.03	C1D15 Predose	15	-	<0.03	C1D15 Predose	15	-	<0.03	C1D8 Predose	8	-
C1D10	10	0.016	-	C1D17	17	-	0.15	C1D9	9	7.8	-	C1D9	9	0.021	-	C1D15 4hr Post EOI		-	<0.03	C1D15 4hr Post EOI		-	<0.03	C1D15 4hr Post EOI		-	<0.03	C1D15 Predose	15	-	<0.03
C1D11	11	0.016	-	C1D18	18	-	0.08	C1D11	11	37.7	-	C1D11	11	0.038	-	C1D15 8h post EOI		-	<0.03	C1D15 8h post EOI		-	<0.03	C1D15 8h post EOI		-	<0.03	C1D15 4hr Post EOI		-	<0.03
C1D12	12	-	-	aThe local laboratory assay for troponin I is the Beckman Coulter ACCESS high sensitivity Troponin I assay				C1D12	12	27.2	0.05	C1D12	12	0.032	-	C1D16 24h post EOI	16	-	<0.03	C1D16 24h post EOI	16	-	<0.03	C1D16 24h post EOI	16	-	<0.03	C1D15 8h post EOI		-	<0.03
C1D15	15	0.015 (predose)	<0.03	bThe central laboratory (Covance) assay for troponin I is the Advia Centaur TnI-Ultra Assay.				C1D15 (No infusion; drug discontinued)	15	16.5	-	C1D15	15	0.018 (predose)	0.04 (predose)	C1D17 48hr Post EOI	17	-	<0.03	C1D17 48hr Post EOI	17	-	<0.03	C1D17 48hr Post EOI	17	-	<0.03	C1D16 24h post EOI	16	-	<0.03
		0.014 (postdose)						aThe local laboratory assay for troponin I is the Beckman Coulter ACCESS high sensitivity Troponin I assay						0.019 (4hr postdose)	0.06 (4 hr postdose)	bThe central laboratory (Covance) assay for troponin I is the Advia Centaur TnI-Ultra Assay.				bThe central laboratory (Covance) assay for troponin I is the Advia Centaur TnI-Ultra Assay.				bThe central laboratory (Covance) assay for troponin I is the Advia Centaur TnI-Ultra Assay.				C1D17 48hr Post EOI	17	-	0.03
C1D16	16	0.016	<0.03					bThe central laboratory (Covance) assay for troponin I is the Advia Centaur TnI-Ultra Assay.						-	0.04 ( 8 hr postdose)													aThe local laboratory assay for troponin I is the Beckman Coulter ACCESS high sensitivity Troponin I assay
C1D17	17	0.016	<0.03									C1D16	16	0.021	0.04													bThe central laboratory (Covance) assay for troponin I is the Advia Centaur TnI-Ultra Assay.
C1D25	25	0.016	-									C1D17	17	0.024	0.05
C2D8	36	-	-									C1D18	18	0.027	-
C2D10	38	0.017	-									C1D19	19	0.025	-
C2D11	39	0.016	-									C1D22	22	0.015 (pre and post dose)	-
C2D16	44	0.015	-									C1D23	23	0.019	-
C2D24	52	0.016	-									C1D25	25	0.024	-
C3D3	59	0.015	-									C1D26	26	0.019	-
aThe local laboratory assay for troponin T is the Roche Elecsys assay												C2D1	29	-	<0.03 (postdose)
bThe central laboratory (Covance) assay for troponin I is the Advia Centaur TnI-Ultra Assay. Troponin I results for this subject have been within normal limits for all timepoints to date for 8 cycles of treatment. Not all central laboratory results are listed, only results corresponding to a local laboratory result.												C2D2	30	0.021	-
												aThe local laboratory assay for troponin I is the Beckman Coulter ACCESS high sensitivity Troponin I assay
												bThe central laboratory (Covance) assay for troponin I is the Advia Centaur TnI-Ultra Assay.
												cRepresentative patient (Fig. 6)
Source: Data on file, April 13, 2021
