# Supplementary material for: Selective MCL-1 inhibitor ABBV-467 is efficacious in tumor models but is associated with cardiac troponin increases in patients
Source: Commun Med (Lond). 2023 Oct 25;3:154. doi: 10.1038/s43856-023-00380-z (PMC10600239; doi:10.1038/s43856-023-00380-z)
Supplement: Supplementary file 4 — Supplementary Data 3 [file 43856_2023_380_MOESM4_ESM.xlsx]

## Sheet: Raw Data - Table 1
TR-FRET data
	Individual Ki, nM
		MCL1			BCL-2				BCL-XL			BCL-W			BCL2-A1
	1 (MIK665)	<0.01	<0.01	<0.01	319	376	955	745	>660	>660	>660	>468	>468	>468	>468	>468	>468
	2	2.48	5.01	9.14	>1200	>1200	>1200		>660	>660	>660	NT	NT	NT	NT	NT	NT
	ABBV-467	<0.01	<0.01	<0.01	>642	>642	>642		>376	>376	>376	>247	>247	>247	402	>468	>468
	Arithmetic Mean
		MCL1	BCL-2	BCL-XL	BCL-W	BCL2-A1
	1 (MIK665)	<0.01	598.75	>660	>468	>468
	2	5.54333	>1200	>660	NT	NT
	ABBV-467	<0.01	>642	>376	>247	>402
DLD-1 Table 1
Individual EC50 µM							Arithmetic Mean EC50 µM
	ABBV-467	MIK665	AMG-176	AZD-5991	AMG 397			ABBV-467	MIK665	AMG-176	AZD-5991	AMG 397
	>10	>1	>10	>10	>10			>10	4.75	>10	>10	>10
	>10	>1	>10	>10	>10
	>10	>1	>10	>10	>10
		>1	>10
		>1	>10
		>1	>10
		>1	>10
		>1	>10
		>1
		>1
		>1
		>1
		>1
		>1
		>1
		>1
		>1
		>1
		>1
		>1
		>1
		>1
		>1
		>1
		>1
		>1
		>1
		>1
		>1
		>1
		>1
		>1
		>1
		>1
		>1
		>1
		>1
		>1
		>1
		>1
		>1
		>1
		>1
		>1
		>1
		>1
		>1
		>1
		>1
		>1
		>1
		>1
		>1
		>1
		>1
		>1
		>1
		>1
		>1
		>1
		>1
		>1
		>1
		>1
		>1
		>1
		>1
		>1
		>1
		>1
		>1
		>1
		>1
		>1
		>1
		>1
		>1
		>1
		>1
		>1
		>1
		>1
		>1
		>1
		>1
		>1
		>1
		>1
		>1
		>1
		>1
		>1
		>1
		>1
		>1
		>1
		>1
		>1
		>1
		>1
		>1
		>1
		>1
		>1
		>10
		>10
		>1
		>1
		>1
		>1
		>1
		>1
		>1
		>1
		>1
		>1
		>1
		>1
		>1
		>1
		>1
		>1
		>1
		>1
		>1
		>1
		>1
		>1
		>1
		>1
		>1
		>1
		>1
		>1
		>1
		>1
		>1
		>1
		>1
		>1
		>1
		>1
		>1
		4.77
		>10
		>10
		>10
		>10
		>10
		>10
		>10
		3.35
		6.62
		4.37
		4.27
		5.81
		4.06
		>10
		>10
		>10
		>10
		>10
		>10
		>10
		>10
		>10
		>10
		>10
		>10
		>10
		>10
		>10
		>10
		>10
		>10
		>10
		>10
		>10
		>10
		>10
		>10
		>10
		>10
		>10
		>10
		>10
		>10
		>10
		>10
MV4-11 Table 1
Individual EC50 µM							Arithmetic Mean EC50 µM
	ABBV-467	MIK665	AMG-176	AZD-5991	AMG 397			ABBV-467	MIK665	AMG-176	AZD-5991	AMG 397
	0.00403	0.000306	0.0248	0.03626	0.04428			0.00390667	0.0108724	0.105618	0.03486	0.04364
	0.00422	0.0017	0.0264	0.03503	0.04201
	0.00347	0.00132	0.0855	0.03329	0.04463		Arithmetic Mean EC50 nM
		0.00153	0.0758					ABBV-467	MIK665	AMG-176	AZD-5991	AMG 397
		0.00165	0.0321					3.90667	10.8724	105.618	34.86	43.64
		0.00163	0.0222
		0.00106	0.0217
		0.00108	0.0247
		0.00091	0.0257
		0.000887	0.0153
		0.000837	0.0159
		0.000915	0.0174
		0.000337	0.0157
		0.000418	0.0198
		0.000367	0.0164
		0.00042	0.0209
		0.000449	0.0214
		0.000505	0.0877
		0.000431	0.0344
		0.000452	0.026
		0.000425	0.0343
		0.00044	0.0202
		0.000681	0.0183
		0.000575	0.0182
		0.000508	0.0175
		0.000479	0.0167
		0.000382	0.0273
		0.000243	0.0319
		0.000232	0.0211
		0.000254	0.0424
		0.000277	>1
		0.000257	0.0303
		0.000261	0.0184
		0.000319	0.0666
		0.000438	0.0636
		0.000255	0.0457
		0.000253	0.0383
		0.000257	0.68
		0.000315	0.0855
		0.000286	0.0544
		0.000314	0.091
		0.000369	0.203
		0.00124	0.0786
		0.00126	0.0667
		0.000687	0.0999
		0.000634	0.124
		0.000652	0.223
		0.000312	0.203
		0.00064	0.0783
		0.000633	0.138
		0.000633	0.156
		0.000456	0.0808
		0.000482	0.286
		0.000484	0.367
		0.000819	0.157
		0.000555	0.166
		0.000355	0.0748
		0.00047	0.067
		0.000334	0.202
		0.000306	0.139
		0.00035	0.123
		0.00049	0.277
		0.000681	0.304
		0.000424	0.222
		0.000387	0.0886
		0.000368	0.256
		0.000341	0.187
		0.000331	0.153
		0.000331	0.129
		0.000701	0.172
		0.000729	0.193
		0.000694	0.26
		0.000434	0.284
		0.000458	0.136
		0.000375	0.0144
		0.000379	0.102
		0.00036	0.0816
		0.000354	0.109
		0.00111	0.185
		0.00116
		0.000911
		0.000597
		0.00341
		0.00335
		0.000338
		0.000343
		0.000334
		0.00457
		0.00433
		0.00088
		0.000767
		0.000797
		0.000478
		0.000826
		0.00112
		0.00134
		0.000579
		0.000603
		0.00115
		0.000383
		0.000413
		0.000644
		0.000668
		0.000796
		0.000693
		0.00116
		0.00114
		0.00111
		0.00103
		0.000564
		0.000832
		0.000481
		0.0006
		0.000773
		0.00123
		0.00145
		0.000616
		0.00206
		0.0016
		0.00304
		0.00131
		0.00132
		0.000708
		0.000661
		0.00241
		0.00286
		0.000847
		0.000853
		0.00109
		0.00137
		0.00135
		0.00266
		0.00275
		0.00321
		0.0033
		0.00298
		0.00154
		0.00148
		0.000253
		0.000268
		0.000703
		0.000886
		0.000925
		0.000457
		0.000423
		0.000368
		0.000394
		0.000231
		0.000237
		<0.000488
		<0.000488
		<0.000488
		0.000708
		0.00222
		0.00216
		0.00212
		0.00203
		0.00341
		0.00355
		0.00373
		0.00414
		0.00466
		0.00477
		0.00367
		0.00399
		0.00147
		0.00143
		0.00221
		0.00229
		0.00127
		0.00126
		0.00129
		0.0028
		0.00293
		0.00273
		0.00275
		0.177
		0.671
		0.00128
		0.785
		0.00132
		0.00325
		0.00316
		0.0933
		0.103
		0.00133
		0.00222
		0.0027
		0.0591
		0.00144
		0.00141
		0.0014
		0.00258
		0.00236
		0.00205
		0.00196
		0.00387
		0.00351
NCI-H929 Table 1
Individual EC50 µM							Arithmetic Mean EC50 µM
	ABBV-467	MIK665	AMG-176	AZD-5991	AMG 397			ABBV-467	MIK665	AMG-176	AZD-5991	AMG 397
	0.000595	0.000875	0.195	0.02204	0.01272			0.000467692	0.00475078	0.194818	0.03165	0.0130333
	0.000693	0.000845	0.155	0.02038	0.01344
	0.000692	0.000861	0.121	0.01978	0.01294		Arithmetic Mean EC50 nM
	0.000364	0.0063	0.105	0.0644				ABBV-467	MIK665	AMG-176	AZD-5991	AMG 397
	0.000531	0.00739	0.134					0.467692	4.75078	194.818	31.65	13.0333
	0.00029	0.006	0.128
	0.000314	0.00194	0.133
	0.000373	0.0105	0.0822
	0.000366	0.00682	0.0712
	0.00036	0.00487	0.0977
	0.000313	0.00542	0.0898
	0.000717	0.0118	0.1
	0.000472	0.00307	0.0994
		0.00239	0.0906
		0.00578	0.0907
		0.0066	0.049
		0.00424	0.214
		0.0029	0.255
		0.00324	0.127
		0.00326	0.12
		0.0111	0.116
		0.00262	0.0788
		0.00276	0.075
		0.00487	0.053
		0.00388	0.0503
		0.00305	0.0404
		0.00489	0.0499
			0.1
			0.108
			0.0722
			0.105
			>1
			0.101
			0.131
			0.121
			0.129
			0.0938
			0.105
			>1
			0.337
			0.147
			0.171
			0.153
			0.349
			0.129
			0.188
			0.385
			0.182
			0.279
			0.122
			0.163
			0.235
			0.285
			0.316
			0.39
			0.387
			0.168
			0.191
			0.218
			0.192
			0.203
			0.234
			0.34
			0.277
			0.277
			0.579
			0.267
			0.603
			0.72
			0.361
			0.316
			0.412
			0.19
			0.19
			0.273
			0.259
			0.229
			0.0404
			0.224
			0.214
			0.195
			0.208
AMO-1 Table 1
Individual EC50 µM							Arithmetic Mean EC50 µM
	ABBV-467	MIK665	AMG-176	AZD-5991	AMG 397			ABBV-467	MIK665	AMG-176	AZD-5991	AMG 397
	0.000224	0.000878	0.085	0.02279	0.01476			0.000155	0.00206112	0.0905626	0.0228975	0.0135367
	0.000216	0.000575	0.103	0.01856	0.01306
	0.000212	0.00183	0.0517	0.01834	0.01279		Arithmetic Mean EC50 nM
	0.000145	0.00159	0.0575	0.0319				ABBV-467	MIK665	AMG-176	AZD-5991	AMG 397
	0.000159	0.00152	0.0238					0.155	2.06112	90.5626	22.8975	13.5367
	0.000131	0.00187	0.138
	0.000112	0.00156	0.0855
	0.000106	0.00111	0.0332
	9.56e-05	0.00121	0.0236
	8.74e-05	0.00187	0.0359
	0.000122	0.00184	0.025
	0.000217	0.00197	0.0181
	0.000188	0.00112	0.0322
		0.000306	0.0282
		0.000301	0.0284
		0.000281	0.0285
		0.000301	0.027
		0.000307	0.0334
		0.000308	0.128
		0.000307	0.0659
		0.000305	0.0289
		0.000286	0.0422
		0.000287	0.0258
		0.00031	0.0291
		0.000312	0.0226
		0.000746	0.0216
		0.000746	0.0237
		0.000773	0.0223
		0.000308	0.0305
		>1	0.0296
		0.000302	0.0243
		0.000273	0.0455
		0.000301	>1
		0.000275	0.0746
		0.000302	0.0188
		0.0003	0.0316
		0.00035	0.0306
		0.000366	0.0347
		0.000345	0.0411
		0.000405	>1
		0.00037	0.0945
		0.000389	0.0413
		0.00135	0.0982
		0.00052	0.104
		0.000455	0.186
		0.00028	0.117
		0.000298	0.13
		0.000297	0.096
		0.000294	0.153
		0.000407	0.115
		0.000392	0.105
		0.000411	0.159
		0.000279	0.105
		0.000305	0.13
		0.000283	0.293
		0.000411	0.0698
		0.000473	0.0771
		0.000441	0.0624
		0.000419	0.173
		0.000379	0.174
		0.00041	0.192
		0.000469	0.178
		0.000311	0.187
		0.000494	0.315
		0.0005	0.174
		0.000357	0.316
		0.00031	0.129
		0.000308	0.265
		0.000309	0.222
		0.000308	0.148
		0.000756	0.0936
		0.000745	0.0533
		0.00075	0.0628
		0.000694	0.141
		0.000727	0.155
		0.000501	0.00918
		0.000469	0.0512
		0.000316	0.0776
		0.000311	0.0795
		0.00051	0.102
		0.000449
		0.000535
		0.00051
		0.00317
		0.00318
		0.000405
		0.000435
		0.000412
		0.00311
		0.00298
		0.00106
		0.000993
		0.000411
		0.000831
		0.000864
		0.000729
		0.000946
		0.00119
		0.000973
		0.000983
		0.00028
		0.000112
		0.00057
		0.000476
		0.000751
		0.00095
		0.00101
		0.000938
		0.0004
		0.000444
		0.000517
		0.000506
		0.000777
		0.000591
		0.00148
		0.00105
		0.000631
		0.001
		0.00101
		0.000458
		0.00105
		0.000483
		0.00112
		0.00118
		0.00148
		0.00155
		0.000823
		0.000772
		0.000847
		0.00102
		0.000893
		0.00329
		0.00199
		0.000769
		0.000772
		0.000616
		0.00061
		0.000617
		0.000329
		0.000289
		0.000744
		0.000657
		0.000328
		0.0007
		0.000617
		0.000833
		0.000816
		0.000657
		0.000545
		<0.000488
		<0.000488
		<0.000488
		<0.000488
		0.0025
		0.00177
		0.00261
		0.00994
		0.00125
		0.00137
		0.00138
		0.00142
		0.00136
		0.00149
		0.00112
		0.00115
		0.0013
		0.00141
		0.00119
		0.001
		0.00264
		0.0027
		0.00243
		0.00233
		0.00245
		0.00213
		0.000927
		0.21
		0.0018
		0.0027
		0.000544
		0.000753
		0.000859
		0.000954
		0.000792
		0.000985
		0.00291
		0.0031
		0.000783
		0.000772
		0.000651
		0.000827
		0.000488
		0.000961
		0.000938

## Sheet: Raw Data - Figure 2
	H929 Casp3 act Fig 2A
	H929	Caspase-3/-7 activation
	Log [ABBV-467] uM
	1	64.5099	63.3101	99.1237	99.059
	0.522879	56.0913	57.1822	99.1897	99.0858
	0.045757	53.8099	53.0567	99.0546	98.9774
	-0.43136	50.714	51.6373	98.7601	98.6341
	-0.90849	46.3473	44.1691	97.726	97.9324
	-1.38561	38.6136	40.1491	87.4506	84.0929
	-1.86273	33.5112	33.8695	61.3327	57.2365
	-2.33985	30.5735	30.5502	33.1767	32.117
	-2.81697	29.3313	31.5094	13.5347	13.4775
	H929 MMP Fig 2B
	H929	MMP
	Log [ABBV-467] uM
	1	46.049	45.9293	92.6907	93.5503
	0.522879	38.8165	37.3098	94.037	94.1045
	0.045757	40.033	36.2528	94.3278	94.658
	-0.43136	39.1508	39.4346	92.664	93.6514
	-0.90849	38.9227	38.9334	89.1795	91.332
	-1.38561	40.2355	42.1655	64.7929	62.9923
	-1.86273	31.9106	36.0956	42.4956	39.7476
	-2.33985	30.3927	29.7166	21.9361	21.9108
	-2.81697	29.9048	30.934	8.43147	8.42561
	H929 zVAD Fig 2C
	H929
	Log [ABBV-467] uM	Vehicle						z-VAD-fmk
	1	82.31	82.4987	93.6098	94.0208			25.7297	26.6818	7.07538	9.55348
	0.522879	78.4582	79.5333	93.9539	93.9739			24.0981	24.8235	10.8595	11.5537
	0.045757	79.0163	78.714	93.3069	93.2475			25.2697	25.0604	10.8135	10.5928
	-0.43136	72.8169	73.6633	91.6136	92.2855			26.8824	25.945	12.4044	11.096
	-0.90849	61.8581	57.4223	88.7815	89.1451			26.2271	25.4187	11.4227	11.2898
	-1.38561	42.4239	45.0851	72.1162	69.6475			26.9545	25.2659	12.2744	11.2538
	-1.86273	33.1301	34.5804	48.8387	44.3698			25.9314	25.2352	9.94	8.58874
	-2.33985	28.2227	28.0364	26.2406	24.6959			25.2036	23.3459	6.1017	6.10977
	-2.81697	26.7501	28.853	10.2236	10.4498			27.4662	26.6964	3.91177	4.80202
	SKBR3 BAK Fig 2D
	Log [A-1747745.7] uM	SKBR3 Parent			SKBR3 BAK-/-
	1	0.663188	1.2739	1.40928	71.243	87.693	82.7613
	0.522879	0.89997	1.68356	2.78896	91.5492	90.6375	98.324
	0.045757	0.890765	1.76264	2.6905	84.0406	88.7361	91.3691
	-0.43136	1.25323	1.94075	2.99378	93.7393	91.7734	95.9555
	-0.90849	1.52597	2.79722	4.02288	91.4405	96.0162	91.1767
	-1.38561	3.15383	7.30083	7.90079	96.4117	96.5016	91.1114
	-1.86273	28.8447	52.516	42.8969	100.833	96.8873	90.9219
	-2.33985	83.0425	94.5116	88.5924	101.031	99.3037	92.3815
	-2.81697	98.7606	99.166	97.8729	103.475	99.2425	96.192
	-3.29409	89.9706	97.7937	96.3217	92.6268	101.141	97.8192
	-3.79	100.8	103.293	99.6415	106.888	100.173	98.0201
	H929 Casp-3 activation Fig 2E
	H929	Caspase-3/-7 Activation
	Time (hours)	ABBV-467 100 nM			ABBV-467 10 nM			ABBV-467 1 nM			ABBV-467 0.1 nM			ABBV-467 0.01 nM			ABBV-467 0 nM
	0	208.608	3.86735	4	233.175	2.76352	4	207.355	3.53206	4	225.588	49.3482	4	232.365	16.6137	4	187.015	71.2436	4
	1	451.845	5.52408	4	264.944	16.9204	4	234.094	0.372273	4	235.59	42.3165	4	224.632	13.0633	4	193.325	73.9755	4
	2	1550.74	36.904	4	553.515	13.8657	4	278.959	0.856684	4	274.692	19.5694	4	270.553	16.038	4	208.044	80.7469	4
	3	2054.45	72.9891	4	945.842	91.5793	4	292.278	2.34034	4	258.216	23.1075	4	259.728	17.4939	4	216.692	85.2135	4
	4	2191.43	37.8434	4	1332.17	160.803	4	394.898	34.4573	4	255.874	25.5403	4	277.62	29.3121	4	227.089	86.9922	4
	5	2357.93	110.863	4	1650.46	5.22267	4	570.705	96.5415	4	269.765	9.82902	4	289.07	48.3413	4	236.454	92.9663	4
	6	2394.62	105.933	4	1813.36	30.151	4	716.626	94.6621	4	277.457	12.4649	4	301.552	39.7208	4	245.396	96.6282	4
	7	2491.07	84.2726	4	2014.88	3.87784	4	887.617	128.721	4	313.21	15.2123	4	311.821	4.75228	4	270.751	105.442	4
	8	2431.58	137.752	4	2144.69	50.6717	4	1099.54	93.5759	4	322.526	9.04999	4	334.669	0.520579	4	287.246	112.127	4
	9	2418.59	104.03	4	2203.21	35.8851	4	1287.07	141.495	4	349.891	6.88331	4	348.392	1.50124	4	320.319	124.48	4
	10	2357.71	103.01	4	2258.19	38.1918	4	1419.14	101.179	4	382.789	11.5038	4	365.28	4.30672	4	345.297	134.079	4
	11	2329.52	121.19	4	2283.58	54.9376	4	1610.17	127.049	4	408.8	5.51597	4	391.805	12.1635	4	370.42	144.064	4
	12	2294.27	153.957	4	2310.22	2.2733	4	1722.67	103.52	4	435.203	3.10831	4	438.261	22.0961	4	391.424	153.2	4
	13	2277.8	120.811	4	2302.82	21.9038	4	1826.71	158.732	4	463.242	23.251	4	454.339	17.0204	4	411.149	163.668	4
	14	2211.71	107.444	4	2302.28	7.59285	4	1859.69	131.144	4	524.814	45.3117	4	484.741	36.616	4	425.05	167.247	4
	15	2210.67	66.7323	4	2307.47	1.43497	4	1929.83	108.98	4	544.386	29.2325	4	510.349	33.668	4	442.534	175.719	4
	16	2171.18	105.925	4	2286.99	65.5234	4	2004.94	121.214	4	553.126	32.8917	4	535.824	16.2184	4	461.295	184.6	4
	17	2186.03	60.4437	4	2281.92	15.7842	4	2020.65	128.886	4	585.218	36.8997	4	574.495	28.9389	4	477.62	192.799	4
	18	2124.2	86.7683	4	2248.61	45.217	4	2066.44	116.987	4	620.468	35.7995	4	587.137	24.2186	4	488.815	195.465	4
	19	2113.15	77.5538	4	2266.84	40.1362	4	2104.39	123.347	4	620.308	39.4615	4	615.057	33.2371	4	509.238	207.474	4
	20	2049.91	96.6228	4	2264.8	79.2534	4	2121.06	140.889	4	639.569	29.1392	4	620.634	33.7226	4	524.193	209.286	4
	21	2057.79	91.6526	4	2216.31	42.1981	4	2165.99	118.019	4	640.075	36.2993	4	625.91	10.1784	4	540.241	218.107	4
	22	2040.01	123.533	4	2218.83	17.7507	4	2175.39	104.119	4	660.203	46.9026	4	642.07	28.0655	4	547.76	220.713	4
	24	1983.02	110.84	4	2150.92	42.9025	4	2175.5	95.2297	4	690.804	35.5012	4	672.048	21.0835	4	557.773	221.599	4
	25	1963.95	99.5085	4	2144.79	43.7064	4	2180.88	132.941	4	708.804	35.0389	4	687.377	24.2983	4	571.368	226.609	4
	26	1966.45	64.1599	4	2137.02	24.0304	4	2228.37	139.041	4	714.354	30.4988	4	710.041	22.0565	4	579.36	228.628	4
	27	1955	54.7893	4	2135.43	49.2336	4	2161.2	104.128	4	726.682	25.7315	4	722.164	8.46707	4	590.504	234.024	4
	28	1987.68	78.5797	4	2127.78	11.2596	4	2185.12	116.029	4	738.524	31.3049	4	728.164	11.5216	4	612.008	242.339	4
	29	1868.08	8.6476	4	2035.92	37.7297	4	2114.84	22.3154	4	672.325	46.7247	4	675.516	10.4073	4	582.48	233.392	4
	30	1926.37	75.8042	4	2093.05	14.9313	4	2197.17	54.1893	4	733.212	17.8129	4	730.032	17.2911	4	620.914	249.756	4
	31	1867.8	66.6061	4	2075.53	21.0952	4	2158.6	82.6368	4	723.893	33.1273	4	726.984	23.0692	4	633.542	263.773	4
	32	1870.03	33.8014	4	2053.82	4.52947	4	2164.05	73.633	4	702.497	27.2055	4	719.749	5.08623	4	631.371	267.65	4
	33	1849.59	81.817	4	2041.21	36.8176	4	2162.18	63.296	4	716.038	27.5472	4	729.723	2.57388	4	652.106	281.958	4
	34	1819.36	61.3312	4	2020.59	17.2832	4	2146.64	36.3614	4	732.076	22.6366	4	739.57	13.6518	4	654.267	296.347	4
	35	1793.98	69.7533	4	2001.76	21.1804	4	2132.67	79.5243	4	712.349	29.5662	4	730.553	6.88961	4	668.313	306.117	4
	36	1763.91	41.9868	4	1956.8	10.4026	4	2112.98	69.8247	4	700.381	31.1269	4	737.866	32.3398	4	680.895	325.421	4
	37	1753.23	65.6023	4	1966.18	11.2229	4	2131.08	75.4043	4	716.942	18.2629	4	740.268	32.8028	4	702.465	350.768	4
	38	1752.71	46.8654	4	1941.27	13.7387	4	2098.22	94.8141	4	718.836	11.0845	4	742.065	49.9871	4	717.819	367.95	4
	39	1735.2	49.4434	4	1931.55	14.2972	4	2127.12	47.793	4	719.006	7.01354	4	759.429	82.6201	4	732	384.638	4
	40	1694.83	34.6609	4	1880.91	21.9159	4	2112.33	41.0237	4	722.26	11.7557	4	736.534	95.3238	4	756.753	418.907	4
	41	1696.38	40.0309	4	1907.27	6.06116	4	2069.78	56.3754	4	718.761	0.903276	4	757.202	160.272	4	773.089	444.684	4
	42	1674.12	20.9779	4	1860.71	2.36327	4	2078.95	18.3724	4	704.747	2.02313	4	732.463	145.312	4	773.068	458.424	4
	43	1661.42	22.6983	4	1855.67	11.0568	4	2097.33	37.7247	4	719.597	11.502	4	784.75	171.193	4	794.177	478.229	4
	44	1597.88	19.7904	4	1823.65	20.8223	4	2056.76	11.9868	4	684.845	24.9845	4	774.462	189.634	4	805.032	484.506	4
	45	1610.35	8.3841	4	1820.11	15.7702	4	2052.09	21.7901	4	701.659	26.0175	4	767.405	170.771	4	811.324	492.114	4
	46	1584.57	52.9141	4	1794.42	30.3885	4	2036.12	20.2697	4	681.61	35.8962	4	755.827	181.626	4	820.163	510.882	4
	47	1547.95	18.8718	4	1782.02	38.6564	4	1991.71	1.15542	4	684.452	38.0921	4	776.305	198.051	4	835.521	528.632	4
	48	1533.3	15.1359	4	1768.7	64.4723	4	2002.13	28.0828	4	679.625	40.3992	4	759.043	183.966	4	829.752	540.561	4
	49	1513.11	60.3875	4	1760.02	26.0861	4	2017.99	20.3625	4	689.172	20.7019	4	766.274	192.397	4	850.981	561.016	4
	50	1481.98	21.6269	4	1725.29	42.9891	4	1998.95	0.333718	4	665.344	42.0635	4	755.293	161.876	4	857.931	569.08	4
	50			4			4			4			4			4			4
	AMO-1 Casp3 activation Fig 2E
	AMO-1	Casp-3 activation Fig 2E
	Time (hours)	ABBV-467 100 nM			ABBV-467 10 nM			ABBV-467 1 nM			ABBV-467 0.1 nM			ABBV-467 0.01 nM			ABBV-467 0 nM
	0	113.227	47.8112	4	121.422	75.5914	4	98.6242	22.387	4	118.683	19.8553	4	103.118	7.44792	4	116.013	35.2918	4
	1	124.802	51.7832	4	134.69	47.7776	4	120.019	22.2242	4	125.349	12.1635	4	103.178	16.9417	4	116.136	36.1612	4
	2	138.129	63.8828	4	132.537	28.7504	4	132.454	14.9751	4	145.88	3.6379	4	139.749	14.8388	4	140.948	26.9133	4
	3	151.616	63.1897	4	119.206	8.09321	4	128.713	18.749	4	148.506	9.31912	4	130.056	9.15998	4	130.052	28.9834	4
	4	180.746	68.5365	4	129.379	21.0737	4	138.476	33.5378	4	145.727	6.63565	4	129.471	1.34568	4	131.718	26.6182	4
	5	264.812	58.3275	4	144.971	13.8564	4	133.964	29.7257	4	147.892	11.1465	4	125.193	5.65601	4	133.929	46.9909	4
	6	378.71	28.6919	4	151.487	13.115	4	140.939	27.5164	4	147.449	9.183	4	129.732	5.22961	4	132.227	41.2147	4
	7	603.104	2.56643	4	170.494	18.4397	4	142.289	30.9135	4	144.744	0.099348	4	132.323	9.6264	4	130.214	39.8186	4
	8	859.453	13.0894	4	226.254	10.4553	4	143.028	31.0148	4	131.126	2.91567	4	124.79	7.26966	4	132.943	42.5143	4
	9	1065.67	7.67674	4	302.211	12.2822	4	155.106	36.0993	4	128.968	1.44254	4	127.217	7.64381	4	124.639	31.7334	4
	10	1272.72	65.5357	4	406.468	4.51064	4	159.359	33.0843	4	134.411	5.71614	4	127.749	9.69957	4	120.948	33.9073	4
	11	1408.44	9.85998	4	511.427	2.27247	4	172.841	23.7872	4	125.976	2.61499	4	126.025	8.54264	4	122.864	28.1705	4
	12	1461.92	12.798	4	653.151	3.95942	4	205.706	21.9515	4	123.888	5.28929	4	121.477	6.12478	4	120.241	22.6822	4
	13	1473.23	40.7421	4	756.571	14.3039	4	237.301	15.9341	4	127.252	4.34811	4	117.81	0.512682	4	114.668	24.703	4
	14	1461.34	21.2382	4	885.679	33.8668	4	282.977	29.7861	4	125.949	12.6229	4	110.596	1.69538	4	111.468	18.8675	4
	15	1464.81	24.4145	4	1022.13	22.1828	4	340.163	56.7453	4	121.171	14.2358	4	105.061	6.427	4	106.225	17.9901	4
	16	1435.04	28.776	4	1115.45	9.12084	4	398.715	40.6876	4	125.188	27.0469	4	102.649	6.4371	4	106.829	15.3606	4
	17	1433.33	38.3678	4	1199.69	48.9517	4	478.432	48.5068	4	121.771	20.5977	4	104.359	3.05683	4	100.543	20.2508	4
	18	1432.85	2.49193	4	1266.48	23.135	4	547.37	10.4468	4	117.585	13.3837	4	105.265	5.34704	4	95.0422	26.9245	4
	19	1424.91	0.310751	4	1303.22	39.9755	4	618.001	54.8789	4	120.972	25.7059	4	98.2963	8.51032	4	87.6667	36.0802	4
	20	1426.88	1.70003	4	1336.42	65.0642	4	684.039	19.7344	4	120.98	21.2171	4	101.996	12.4015	4	89.1324	33.4983	4
	21	1411.54	7.63179	4	1342.76	65.6794	4	722.326	49.4518	4	116.552	26.2509	4	101.215	4.3759	4	87.1784	29.4199	4
	22	1419.5	10.759	4	1358.99	61.3008	4	749.139	32.6546	4	123.737	24.2458	4	98.6419	5.35217	4	88.8124	29.6413	4
	24	1409.2	6.60076	4	1405.24	25.9104	4	824.375	48.1807	4	138.325	42.8691	4	108.893	2.04525	4	91.9377	29.4665	4
	25	1440.86	35.5118	4	1409.12	43.4957	4	844.8	81.8127	4	142.37	50.851	4	112.851	8.31496	4	95.4564	23.4768	4
	26	1448.68	4.70135	4	1463.96	26.6959	4	866.428	72.525	4	149.379	49.7956	4	110.43	9.93082	4	95.9851	16.945	4
	27	1491.97	48.0328	4	1488.1	72.474	4	925.868	80.6948	4	162.264	53.8291	4	123.104	20.4345	4	105.663	14.8397	4
	28	1526.79	38.9277	4	1515.75	85.6663	4	941.588	61.6872	4	176.423	67.9053	4	126.567	20.9749	4	116.41	17.2538	4
	29	1450.66	113.324	4	1390.64	62.0997	4	898.541	161.695	4	161.626	64.3314	4	111.988	8.81128	4	98.5706	19.553	4
	30	1484.83	32.5787	4	1440.14	19.8312	4	906.039	101.93	4	171.439	66.7224	4	114.645	21.851	4	107.059	18.1828	4
	31	1477.46	36.5663	4	1435.39	71.1274	4	920.029	96.7491	4	163.749	59.8253	4	112.374	29.0976	4	103.331	25.1928	4
	32	1415.72	33.6646	4	1411.89	63.8498	4	927.098	99.6231	4	165.843	59.7505	4	112.947	23.8319	4	98.7191	19.7497	4
	33	1421.64	71.5284	4	1402.52	99.5772	4	898.949	99.7089	4	171.781	69.2559	4	122.101	30.8871	4	108.53	22.0767	4
	34	1418.48	3.89406	4	1397.7	78.7395	4	923.19	81.5346	4	171.964	75.8345	4	117.995	32.1565	4	106.694	23.253	4
	35	1435.98	30.0681	4	1402.88	83.6108	4	931.519	113.986	4	174.976	71.9946	4	119.507	36.4345	4	111.123	28.2966	4
	36	1410.77	70.928	4	1393.46	91.0498	4	924.697	109.289	4	173.105	69.4997	4	120.843	29.133	4	110.022	28.2619	4
	37	1418.26	50.5314	4	1377.03	77.6489	4	911.827	141.967	4	178.325	69.6016	4	125.716	31.4256	4	117.697	36.3023	4
	38	1403.33	56.3065	4	1368.42	52.1161	4	910.377	141.1	4	174.745	68.19	4	127.691	33.4862	4	110.865	33.1405	4
	39	1407.69	59.9478	4	1378.14	40.3314	4	912.963	126.936	4	186.155	73.4118	4	135.784	34.6274	4	121.543	40.6874	4
	40	1413.19	30.6714	4	1398.64	59.3349	4	902.406	139.78	4	187.928	76.8181	4	131.82	37.6007	4	121.374	41.7318	4
	41	1436.73	40.4075	4	1377.87	50.334	4	907.243	152.938	4	187.747	93.1407	4	132.135	40.1676	4	123.204	45.0738	4
	42	1382.72	56.5315	4	1353.67	46.3186	4	923.639	191.9	4	174.879	74.4461	4	135.771	43.7813	4	119.099	45.7965	4
	43	1400.92	35.9313	4	1386.91	69.5958	4	907.491	138.347	4	185.248	87.3273	4	135.202	37.6572	4	123.85	46.5477	4
	44	1387.15	2.13377	4	1375.51	93.9446	4	910.143	180.286	4	173.623	89.4364	4	137.608	31.4022	4	117.725	46.165	4
	45	1406.82	16.9272	4	1377.28	58.4087	4	915.111	173.029	4	179.992	86.6998	4	142.101	32.4008	4	120.792	48.3751	4
	46	1377.95	31.3772	4	1351.34	75.5884	4	911	212.922	4	177.537	88.2623	4	138.119	39.5189	4	119.852	50.3147	4
	47	1377.72	36.3927	4	1344.7	87.6286	4	915.229	165.747	4	178.832	91.2774	4	145.97	37.3722	4	122.813	53.9039	4
	48	1327.92	14.6643	4	1307.36	68.2558	4	894.119	175.666	4	182.535	101.891	4	145.364	44.5751	4	119.294	52.3471	4
	49	1350.8	70.5679	4	1331.79	117.005	4	909.563	211.161	4	191.784	101.752	4	141.18	39.26	4	125.488	54.6782	4
	50	1337.84	27.0764	4	1320.05	99.5106	4	887.047	201.601	4	190.823	100.196	4	144.464	41.9089	4	121.545	58.5319	4
	50	1337.84	27.0764	4	1320.05	99.5106	4	887.047	201.601	4	190.823	100.196	4	144.464	41.9089	4	121.545	58.5319	4
	AMO-1 DRAQ7 uptake Fig2F
	AMO-1	DRAQ7 uptake
	Time (hours)	ABBV-467 100 nM			ABBV-467 10 nM			ABBV-467 1 nM			ABBV-467 0.1 nM			ABBV-467 0.01 nM			ABBV-467 0 nM
	0	41.28	10.38	4	40.09	18.52	4	47.56	6.15	4	58.09	3.44	4	45.9	2.73	4	60.98	22.95	4
	1	44.83	5.78	4	40.83	21.23	4	49.18	8.83	4	65.19	4.19	4	54.7	6.58	4	67.68	25.4	4
	2	45.92	6.58	4	47.36	20.95	4	51.84	2.31	4	66.99	4.42	4	57.32	4.66	4	79.93	42	4
	3	48.94	5.8	4	50.68	19	4	48.97	0.14	4	75.66	0.69	4	60.52	7.2	4	72.66	22.81	4
	4	49.83	9.07	4	54.37	12.39	4	54.04	2.34	4	71.98	7.57	4	60.3	4.48	4	80.12	34	4
	5	57.61	18.24	4	55.37	2.96	4	61.29	5.71	4	73.92	0.72	4	60.61	13.9	4	80.06	30.21	4
	6	73.1	9.23	4	65.19	7.98	4	63.01	5.4	4	87.03	4.51	4	67.37	11.75	4	82.9	26.48	4
	7	111.99	2.1	4	71.9	0.35	4	67.47	8.89	4	92.55	2.04	4	70.97	11.91	4	91.18	36.87	4
	8	181.34	11.08	4	87.95	3.1	4	70.91	12.76	4	101.42	11.75	4	75.16	16.81	4	92.94	40.33	4
	9	266.49	9.85	4	93.58	1.95	4	76.06	20.72	4	101.43	3.78	4	84.31	28.1	4	97.97	36.29	4
	10	373.25	12.51	4	135.26	18.7	4	81.79	17.73	4	107.07	14.66	4	81.5	29.97	4	98.85	37.26	4
	11	473.81	1.31	4	175.98	6.2	4	85.18	18.68	4	118.61	5.57	4	83.6	29.76	4	101.03	35.97	4
	12	558.48	31.4	4	235.72	23.73	4	96.93	20.04	4	107.79	8.74	4	85.49	26.7	4	100.65	31.06	4
	13	635.31	14.22	4	283.66	31.02	4	106.13	29.25	4	110.12	8.1	4	89.25	33.17	4	102.12	30.25	4
	14	730.59	11.85	4	333.98	9.89	4	126.66	14.52	4	112.21	4.38	4	87.73	26.89	4	103.53	30.82	4
	15	784.24	10.17	4	421.58	24.35	4	144.48	19.98	4	117.86	8.3	4	88.3	32.88	4	103.69	26.06	4
	16	819.97	13.58	4	490.41	53.32	4	184.1	26.82	4	114.69	5.39	4	87.79	32.43	4	109.5	35.2	4
	17	882.66	10.36	4	532.52	77.74	4	225.59	26.86	4	119.7	0.32	4	87.73	35.46	4	110.73	33.78	4
	18	911.92	20.1	4	606.83	70.5	4	273.12	2.16	4	116.61	5.26	4	89.09	32.66	4	108.87	29.38	4
	19	952.22	15.31	4	676.08	74.87	4	332.55	2.13	4	116.86	2.93	4	86.49	30.65	4	106.61	26.39	4
	20	985.39	15.2	4	727.54	66.34	4	404.31	28.25	4	119.28	4.35	4	87.34	27.21	4	106.51	26.03	4
	21	992.91	13.91	4	782.12	44.87	4	451.72	40.19	4	118.7	4.03	4	87.98	31.04	4	107.57	28.89	4
	22	1027.2	6.75	4	820.65	34.91	4	504.35	29.03	4	117.12	1.26	4	86.87	28.33	4	109.6	30.16	4
	24	1057.45	4.44	4	892.59	44.83	4	587.48	61.82	4	122.95	8.09	4	89.99	27.5	4	114.5	40.81	4
	25	1059.62	19.07	4	918.63	36.06	4	615.38	61.32	4	124.67	7.35	4	88.01	26.44	4	118.74	55.45	4
	26	1078.24	21.6	4	939.15	46.98	4	637.8	60.37	4	127.74	1.29	4	90.1	17.92	4	127.82	74.41	4
	27	1103.1	16.35	4	987	30	4	657.04	64.35	4	135.38	8.08	4	94.42	21.65	4	134.9	86.18	4
	28	1095.06	16.84	4	992.46	31.96	4	679.25	68.33	4	141.96	1.56	4	100.69	16.77	4	149.5	124.96	4
	29	1115.56	19.87	4	1006.4	71.94	4	710.54	58.27	4	138.72	6.32	4	98.85	9.66	4	121.9	60.74	4
	30	1118.66	21.09	4	1038.28	65.98	4	724.82	73.56	4	150.18	9.92	4	101.9	9.15	4	134.46	88.69	4
	31	1161.8	6.87	4	1048.38	36.42	4	742.6	77.15	4	155.21	13.37	4	102.08	5.2	4	129.88	76.66	4
	32	1179.81	8.57	4	1084.07	57.08	4	779.35	77.35	4	158.77	14.13	4	104.05	11.03	4	130.75	74.01	4
	33	1180.61	6.5	4	1090.48	22.66	4	783.22	78.81	4	157.27	12.88	4	106.73	13.48	4	139.48	93.6	4
	34	1205.4	16.32	4	1121.12	49.04	4	816.7	81.01	4	166.71	20.94	4	105.4	9.28	4	142.07	101.7	4
	35	1218.88	19.22	4	1139.19	59.39	4	814.55	73.75	4	171.42	29.39	4	112.12	4.61	4	145.37	106.71	4
	36	1248.02	27.54	4	1159.52	50.35	4	833.16	75.55	4	171.81	28.1	4	115.61	6.46	4	150.59	115.65	4
	37	1218.39	10.97	4	1146.27	38.33	4	843.55	74.32	4	172.53	29.3	4	118.21	2.78	4	152.1	117.22	4
	38	1272.91	5.65	4	1174.41	63.33	4	859.32	63.15	4	177.84	33.36	4	120.85	0.55	4	156.14	120.87	4
	39	1272.86	16.23	4	1190.05	80.18	4	872.13	75.04	4	178.08	41.75	4	123.22	3.91	4	161.14	131.9	4
	40	1270.35	3.76	4	1234.69	71.45	4	868.6	66.44	4	187.12	48.96	4	124.47	12.17	4	166.11	137.98	4
	41	1306.57	19.44	4	1237.79	90.4	4	900.42	38.04	4	191.21	48.67	4	134.17	14.41	4	167	141.31	4
	42	1303.39	27	4	1266.49	72.66	4	926.08	13.23	4	190.2	47.42	4	136.34	21.91	4	171.08	148	4
	43	1327.33	23.02	4	1286.35	65.93	4	919.69	34.64	4	191.93	48.49	4	137.82	23.31	4	172.98	150.74	4
	44	1343.42	17.07	4	1305.17	40.76	4	946.77	0.77	4	194.89	55.13	4	135.04	22.03	4	176.83	155.81	4
	45	1372.19	7.8	4	1325.7	63.61	4	964.78	14.45	4	198.59	56.41	4	138.39	25.17	4	177.73	160.66	4
	46	1385.75	49.49	4	1348.73	105.52	4	982.25	32.69	4	200.08	54.96	4	140.08	25.72	4	181.56	169.53	4
	47	1372.26	9.05	4	1364.67	99.19	4	988.87	0.87	4	204.11	65.15	4	146.41	33.68	4	181.59	170.45	4
	48	1400.69	39.25	4	1369.45	94.27	4	990.47	21.43	4	202.08	64.13	4	148.75	35.69	4	179.36	167.55	4
	49	1379.34	18.68	4	1386.61	84.57	4	1006.2	24.37	4	203.15	64.14	4	145.83	31.42	4	179.19	172.22	4
	50	1417.5	80.95	4	1420.02	82.33	4	1009.18	27.95	4	207.94	70.2	4	147.05	35.04	4	180.73	173.11	4
	50	1417.5	80.95	4	1420.02	82.33	4	1009.18	27.95	4	207.94	70.2	4	147.05	35.04	4	180.73	173.11	4
	H929 Washout data Fig 2F
	6hr + 18 hr								24hr + 0 hr
	0.063832	0.058922	0.068743	0.063832	0.099	0.092	0.084	0.089	0.117397	0.093315	0.105356	0.087295	0.112	0.118	0.114	0.103
	0.132575	0.115389	0.095749	0.078563	0.184	0.12	0.127	0.119	0.102346	0.114387	0.126427	0.084285	0.136	0.112	0.121	0.105
	0.294611	0.250419	0.245509	0.235689	0.612	0.416	0.464	0.428	0.162549	0.17158	0.123417	0.129437	0.133	0.131	0.141	0.123
	2.32743	2.55821	2.13838	1.90761	4.723	4.211	3.972	4.153	0.228773	0.210712	0.195661	0.219743	0.23	0.205	0.183	0.198
	35.1839	34.9826	31.5774	29.8171	18.158	15.582	15.792	15.474	0.888001	0.788666	0.797696	0.903052	0.774	0.759	0.72	0.681
	74.2469	73.994	73.8369	70.6944	37.933	36.199	37.628	35.867	7.85956	7.45018	6.64346	6.65851	3.584	3.655	3.591	3.18
	98.2724	103.276	91.7075	96.4557	74.461	72.694	72.7	72.89	40.7367	41.128	34.5418	33.0156	9.62	10.144	9.188	8.727
	100.575	101.688	97.5015	96.8264	75.193	73.233	73.746	74.403	79.3271	87.4998	72.1659	72.4699	22.801	22.745	22.682	20.721
	87.4209	103.303	93.3672	90.3302	104.929	95.116	99.094	97.743	109.317	101.804	93.9475	97.3701	47.205	47.429	47.439	42.327
	110.668	98.3093	104.553	100.433	104.822	96.392	99.107	97.683	105.615	98.9324	93.1348	93.4689	87.01	88.575	89.723	81.177
	100.919	105.554	93.5267	97.7299					103.619	102.045	94.3359	95.2479	97.261	101.342	96.515	92.538
	AMO-1 Washout data Fig2F
	AMO-1	Washout
	Log Conc	1hr +23hr												2hr + 22hr												4hr + 20hr												6hr + 18 hr
	1	0.459259	0.403639	0.38298	0.406817	1.12	1.16	0.95	1.21	3.77176	3.99171	3.35457	3.48512	0.428058	0.471043	0.342089	0.359999	0.84	0.79	0.71	0.8	2.67136	3.13017	2.50967	2.62852	0.226096	0.226096	0.227796	0.198897	0.12	0.1	0.1	0.11	1.89354	1.63799	1.63799	1.63391	0.148678	0.144218	0.178414	0.156112	0.03	0.03	0.02	0.03	1.20406	1.3091	1.16948	1.21175
	0.39794	1.04565	0.92646	0.9058	0.7453	5.92	6.89	6.3	6.58	7.31081	7.39737	6.84821	6.29904	0.57134	0.53015	0.47821	0.52298	2.6	3.23	2.88	3.2	4.68627	4.9834	4.42094	4.4237	0.2856	0.2737	0.2652	0.2618	0.11	0.15	0.18	0.17	2.09064	2.02539	2.05122	1.96558	0.17395	0.21856	0.20369	0.16355	0.11	0.14	0.08	0.08	1.29885	1.30397	1.24761	1.23737
	-0.20412	2.94784	2.87156	2.82389	2.98439	22.52	20.15	20.04	20.74	13.3658	14.755	14.0356	13.214	2.27104	2.36955	1.95582	2.0185	14.98	15.81	16.23	14.71	14.244	12.0204	12.8289	11.5422	0.659589	0.831286	0.645989	0.59499	1.15	1	1.22	1.26	8.49985	8.41557	9.47992	7.02091	0.257214	0.272081	0.233425	0.230452	0.83	0.69	0.81	0.74	6.54805	6.45327	6.23039	6.32517
	-0.80618	7.65643	7.99968	8.04259	7.1924	37.38	40.05	34.13	33.32	31.7861	30.2522	29.5994	30.6083	8.19401	8.31042	7.9755	8.28177	25.81	28.84	29.72	27.15	35.3509	32.8385	35.8152	29.6682	6.1964	6.46839	6.2406	5.69661	8.75	10.16	9.39	9.03	27.0886	27.8009	29.7706	27.128	1.6206	1.67412	1.57599	1.45556	6.88	7.07	6.01	6.72	26.3908	28.0367	26.3062	27.1542
	-1.40824	25.7868	30.0568	29.4609	26.8055	88.94	90.13	84.05	91.67	62.8145	67.4973	71.682	65.0821	24.4692	25.0208	25.5635	24.8722	50.79	55.27	53.91	54.84	64.7828	64.816	67.2579	67.0258	22.1506	24.5918	24.0699	23.5565	20.96	24.03	22.09	23.41	59.1877	57.4831	59.9081	56.1985	9.64328	11.5672	10.0893	10.018	10.81	11.44	10.69	10.32	55.3613	59.9495	58.6161	55.5944
	-2.0103	90.6853	89.6842	82.8668	85.7399	59.04	60.79	52.75	51.44	86.9946	91.2957	92.8169	88.4761	77.432	80.8368	76.4469	81.2004	80.83	93.75	85.86	86.02	87.6517	92.3076	86.1454	88.3842	58.7799	62.1476	60.0651	62.2632	21.83	25.76	22.67	28	86.4788	82.3573	87.2849	79.9133	33.1925	33.643	33.3025	31.3518	36.39	32.89	34	34.75	72.6959	76.2223	75.6664	73.4888
	-2.61236	100.022	103.489	100.424	98.7676	99.57	99.75	102.37	95.96	110.553	111.575	114.118	107.424	101.781	104.217	97.9143	105.46	87.65	98.89	93.92	90.63	107.645	104.361	93.0179	96.1149	89.0632	92.6944	91.076	98.5321	43.4	46.32	46	43.31	99.0648	99.4359	100.197	94.6592	64.6736	64.8387	63.3727	62.2338	79.54	86.5	79.14	75.18	95.299	95.5437	98.4386	91.8418
	-3.21442	97.0307	102.893	99.5193	98.1924	60.74	61.27	48.51	67.88	101.439	111.52	112.189	99.0862	96.6194	101.554	99.46	105.825	109	114.03	115.68	102.17	102.341	106.076	100.373	100.99	106.333	111.909	104.334	112.283	66.94	58.7	61.92	62.02	100.385	100.784	101.427	98.3253	81.2557	81.7672	83.0429	79.8641	67.38	78.28	68.62	62.37	92.2069	94.8546	93.2854	89.8218
	-3.81648	97.857	96.449	95.763	97.682	95.33	94.32	82.21	74.36	91.073	99.96	102.33	95.771	103.89	108.89	109.16	111.99	87.46	95.38	91.99	94.34	95.649	96.722	97.075	86.546	106.03	114.65	110.66	113.95	75.81	70.88	73.64	70.08	91.315	89.488	96.024	90.648	90.243	95.785	89.635	91.941	96.1	105.05	88.64	86.43	96.704	96.522	97.179	92.405
	-4.41854	98.9806	98.8312	97.6934	94.9283	98.79	93.93	93.64	98.02	102.688	100.084	109.234	96.6582	105.415	105.263	107.826	107.661	95.97	92.61	104.81	98.16	104.838	96.864	106.842	93.3316	106.692	113.371	110.267	111.474	84.83	93.87	84.04	95.16	104.57	93.5119	98.589	96.0661	89.045	91.3688	92.4051	88.0831	91.44	103.94	89.46	89.95	89.8513	97.6841	92.5784	92.6962
	-5.0206	88.3318	94.86	86.5107	90.5264					97.0938	101.175	105.367	96.3645	105.084	111.24	104.117	105.892					102.27	104.343	97.6683	95.7183	90.1427	92.1606	89.2281	89.2621					101.372	105.174	94.4472	99.0077	100.38	108.804	94.6963	100.246	87.61	80.98	76.82	73.92	98.1977	102.618	100.236	98.9484
	-5.62266	100.342	102.281	99.5209	97.8555									99.1251	101.742	101.735	97.3985									96.929	105.844	98.2686	98.9588									99.6309	103.4	101.662	95.3073	100	100	100	100
[truncated: 8 more columns]

## Sheet: Raw Data - Figure 4
SUBJID	ID	CYCLE	DOSE_MGKG	COHORT	PKTIME	CONC_NGML
20001	1	Cycle 1 Day 1	0.08	1	0	0
20001	1	Cycle 1 Day 1	0.08	1	0.166667	0
20001	1	Cycle 1 Day 1	0.08	1	0.75	122
20001	1	Cycle 1 Day 1	0.08	1	0.333333	132
20001	1	Cycle 1 Day 1	0.08	1	1	34.3
20001	1	Cycle 1 Day 1	0.08	1	0.5	198
20001	1	Cycle 1 Day 1	0.08	1	1.5	10.3
20001	1	Cycle 1 Day 1	0.08	1	2.5	4.31
20001	1	Cycle 1 Day 1	0.08	1	4.5	0
20001	1	Cycle 1 Day 1	0.08	1	8.5	0
20001	1	Cycle 1 Day 1	0.08	1	24.5	0
20001	1	Cycle 1 Day 15	0.16	1	0	0
20001	1	Cycle 1 Day 15	0.16	1	0.166667	276
20001	1	Cycle 1 Day 15	0.16	1	0.75	439
20001	1	Cycle 1 Day 15	0.16	1	0.333333	297
20001	1	Cycle 1 Day 15	0.16	1	1	46.8
20001	1	Cycle 1 Day 15	0.16	1	0.5	58.4
20001	1	Cycle 1 Day 15	0.16	1	1.5	14.6
20001	1	Cycle 1 Day 15	0.16	1	2.5	5.94
20001	1	Cycle 1 Day 15	0.16	1	4.5	0
20001	1	Cycle 1 Day 15	0.16	1	8.5	0
20001	1	Cycle 1 Day 15	0.16	1	24.5	0
20002	2	Cycle 1 Day 1	0.16	2	0	0
20002	2	Cycle 1 Day 1	0.16	2	0.166667	0
20002	2	Cycle 1 Day 1	0.16	2	0.75	118
20002	2	Cycle 1 Day 1	0.16	2	0.333333	202
20002	2	Cycle 1 Day 1	0.16	2	1	21.9
20002	2	Cycle 1 Day 1	0.16	2	0.5	344
20002	2	Cycle 1 Day 1	0.16	2	1.5	17
20002	2	Cycle 1 Day 1	0.16	2	2.5	6.62
20002	2	Cycle 1 Day 1	0.16	2	4.5	0
20002	2	Cycle 1 Day 1	0.16	2	8.5	0
20002	2	Cycle 1 Day 1	0.16	2	24.5	0
20002	2	Cycle 1 Day 15	0.32	2	0	0
20002	2	Cycle 1 Day 15	0.32	2	0.166667	0
20002	2	Cycle 1 Day 15	0.32	2	0.75	1720
20002	2	Cycle 1 Day 15	0.32	2	0.333333	529
20002	2	Cycle 1 Day 15	0.32	2	1	243
20002	2	Cycle 1 Day 15	0.32	2	0.5	1150
20002	2	Cycle 1 Day 15	0.32	2	1.5	54.6
20002	2	Cycle 1 Day 15	0.32	2	2.5	25.2
20002	2	Cycle 1 Day 15	0.32	2	4.5	5.48
20002	2	Cycle 1 Day 15	0.32	2	8.5	0
20002	2	Cycle 1 Day 15	0.32	2	24.5	0
20003	3	Cycle 1 Day 1	0.265	3	0	0
20003	3	Cycle 1 Day 1	0.265	3	0.166667	68
20003	3	Cycle 1 Day 1	0.265	3	0.75	507
20003	3	Cycle 1 Day 1	0.265	3	0.333333	470
20003	3	Cycle 1 Day 1	0.265	3	1	94.6
20003	3	Cycle 1 Day 1	0.265	3	0.5	613
20003	3	Cycle 1 Day 1	0.265	3	1.5	26.6
20003	3	Cycle 1 Day 1	0.265	3	2.5	11.1
20003	3	Cycle 1 Day 1	0.265	3	4.5	3.33
20003	3	Cycle 1 Day 1	0.265	3	8.5	0
20003	3	Cycle 1 Day 1	0.265	3	24.5	0
20003	3	Cycle 1 Day 15	0.53	3	0	3.11
20003	3	Cycle 1 Day 15	0.53	3	0.166667	940
20003	3	Cycle 1 Day 15	0.53	3	0.75	323
20003	3	Cycle 1 Day 15	0.53	3	0.333333	1430
20003	3	Cycle 1 Day 15	0.53	3	1	99.4
20003	3	Cycle 1 Day 15	0.53	3	0.5	1510
20003	3	Cycle 1 Day 15	0.53	3	1.5	60.6
20003	3	Cycle 1 Day 15	0.53	3	2.5	26.3
20003	3	Cycle 1 Day 15	0.53	3	4.5	8.14
20003	3	Cycle 1 Day 15	0.53	3	8.5	0
20003	3	Cycle 1 Day 15	0.53	3	24.5	0
30001	4	Cycle 1 Day 1	0.08	1	0	0
30001	4	Cycle 1 Day 1	0.08	1	0.166667	33.3
30001	4	Cycle 1 Day 1	0.08	1	0.75	55.9
30001	4	Cycle 1 Day 1	0.08	1	0.333333	157
30001	4	Cycle 1 Day 1	0.08	1	1	12.5
30001	4	Cycle 1 Day 1	0.08	1	0.5	252
30001	4	Cycle 1 Day 1	0.08	1	1.5	3.79
30001	4	Cycle 1 Day 1	0.08	1	2.5	0
30001	4	Cycle 1 Day 1	0.08	1	4.5	0
30001	4	Cycle 1 Day 1	0.08	1	8.5	0
30001	4	Cycle 1 Day 1	0.08	1	24.5	0
30001	4	Cycle 1 Day 15	0.16	1	0	0
30001	4	Cycle 1 Day 15	0.16	1	0.166667	324
30001	4	Cycle 1 Day 15	0.16	1	0.75	112
30001	4	Cycle 1 Day 15	0.16	1	0.333333	479
30001	4	Cycle 1 Day 15	0.16	1	1	44.6
30001	4	Cycle 1 Day 15	0.16	1	0.5	458
30001	4	Cycle 1 Day 15	0.16	1	1.5	10.1
30001	4	Cycle 1 Day 15	0.16	1	2.5	3.41
30001	4	Cycle 1 Day 15	0.16	1	4.5	0
30001	4	Cycle 1 Day 15	0.16	1	8.5	0
30001	4	Cycle 1 Day 15	0.16	1	24.5	0
30002	5	Cycle 1 Day 1	0.08	1	0	0
30002	5	Cycle 1 Day 1	0.08	1	0.166667	31.6
30002	5	Cycle 1 Day 1	0.08	1	0.75	63.5
30002	5	Cycle 1 Day 1	0.08	1	0.333333	146
30002	5	Cycle 1 Day 1	0.08	1	1	11.5
30002	5	Cycle 1 Day 1	0.08	1	0.5	162
30002	5	Cycle 1 Day 1	0.08	1	1.5	5.38
30002	5	Cycle 1 Day 1	0.08	1	2.5	0
30002	5	Cycle 1 Day 1	0.08	1	4.5	0
30002	5	Cycle 1 Day 1	0.08	1	8.5	0
30002	5	Cycle 1 Day 1	0.08	1	24.5	0
30002	5	Cycle 1 Day 15	0.16	1	0	0
30002	5	Cycle 1 Day 15	0.16	1	0.166667	126
30002	5	Cycle 1 Day 15	0.16	1	0.75	163
30002	5	Cycle 1 Day 15	0.16	1	0.333333	255
30002	5	Cycle 1 Day 15	0.16	1	1	37.4
30002	5	Cycle 1 Day 15	0.16	1	0.5	318
30002	5	Cycle 1 Day 15	0.16	1	1.5	19.1
30002	5	Cycle 1 Day 15	0.16	1	2.5	13.2
30002	5	Cycle 1 Day 15	0.16	1	4.5	4.57
30002	5	Cycle 1 Day 15	0.16	1	8.5	0
30002	5	Cycle 1 Day 15	0.16	1	24.5	0
30003	6	Cycle 1 Day 1	0.16	2	0	0
30003	6	Cycle 1 Day 1	0.16	2	0.166667	293
30003	6	Cycle 1 Day 1	0.16	2	0.75	287
30003	6	Cycle 1 Day 1	0.16	2	0.333333	474
30003	6	Cycle 1 Day 1	0.16	2	1	21.2
30003	6	Cycle 1 Day 1	0.16	2	0.5	423
30003	6	Cycle 1 Day 1	0.16	2	1.5	12.1
30003	6	Cycle 1 Day 1	0.16	2	2.5	3.49
30003	6	Cycle 1 Day 1	0.16	2	4.5	0
30003	6	Cycle 1 Day 1	0.16	2	8.5	0
30003	6	Cycle 1 Day 1	0.16	2	24.5	0
30003	6	Cycle 1 Day 15	0.32	2	0	0
30003	6	Cycle 1 Day 15	0.32	2	0.166667	644
30003	6	Cycle 1 Day 15	0.32	2	0.75	227
30003	6	Cycle 1 Day 15	0.32	2	0.333333	646
30003	6	Cycle 1 Day 15	0.32	2	1	35.6
30003	6	Cycle 1 Day 15	0.32	2	0.5	235
30003	6	Cycle 1 Day 15	0.32	2	1.5	10.2
30003	6	Cycle 1 Day 15	0.32	2	2.5	7.93
30003	6	Cycle 1 Day 15	0.32	2	4.5	0
30003	6	Cycle 1 Day 15	0.32	2	8.5	0
30003	6	Cycle 1 Day 15	0.32	2	24.5	0
30004	7	Cycle 1 Day 1	0.265	3	0	0
30004	7	Cycle 1 Day 1	0.265	3	0.166667	683
30004	7	Cycle 1 Day 1	0.265	3	0.75	77.8
30004	7	Cycle 1 Day 1	0.265	3	0.333333	904
30004	7	Cycle 1 Day 1	0.265	3	1	29.7
30004	7	Cycle 1 Day 1	0.265	3	0.5	564
30004	7	Cycle 1 Day 1	0.265	3	1.5	14.9
30004	7	Cycle 1 Day 1	0.265	3	2.5	8.88
30004	7	Cycle 1 Day 1	0.265	3	4.5	0
30004	7	Cycle 1 Day 1	0.265	3	8.5	0
30004	7	Cycle 1 Day 1	0.265	3	24.5	0
30005	8	Cycle 1 Day 1	0.265	3	0	0
30005	8	Cycle 1 Day 1	0.265	3	0.166667	460
30005	8	Cycle 1 Day 1	0.265	3	0.75	180
30005	8	Cycle 1 Day 1	0.265	3	0.333333	655
30005	8	Cycle 1 Day 1	0.265	3	1	63.7
30005	8	Cycle 1 Day 1	0.265	3	0.5	708
30005	8	Cycle 1 Day 1	0.265	3	1.5	26.5
30005	8	Cycle 1 Day 1	0.265	3	2.5	6.81
30005	8	Cycle 1 Day 1	0.265	3	4.5	3.33
30005	8	Cycle 1 Day 1	0.265	3	8.5	0
30005	8	Cycle 1 Day 1	0.265	3	24.5	0
30005	8	Cycle 1 Day 15	0.53	3	0	0
30005	8	Cycle 1 Day 15	0.53	3	0.166667	731
30005	8	Cycle 1 Day 15	0.53	3	0.75	1150
30005	8	Cycle 1 Day 15	0.53	3	0.333333	1370
30005	8	Cycle 1 Day 15	0.53	3	1	354
30005	8	Cycle 1 Day 15	0.53	3	0.5	1860
30005	8	Cycle 1 Day 15	0.53	3	1.5	87.9
30005	8	Cycle 1 Day 15	0.53	3	2.5	27.3
30005	8	Cycle 1 Day 15	0.53	3	4.5	11.3
30005	8	Cycle 1 Day 15	0.53	3	8.5	0
30005	8	Cycle 1 Day 15	0.53	3	24.5	0

## Sheet: Raw Data - Figure 5
LBDY	LBTESTCD	LBTEST	LBSTRESN	LBSTRESU	LBSTNRLO	LBSTNRHI		Note
1	TROPONT	Troponin T	0.011	ug/L	0	0.014
9	TROPONT	Troponin T	0.021	ug/L	0	0.014
11	TROPONT	Troponin T	0.038	ug/L	0	0.014
12	TROPONT	Troponin T	0.032	ug/L	0	0.014
15	TROPONT	Troponin T	0.018	ug/L	0	0.014
15	TROPONT	Troponin T	0.019	ug/L	0	0.014
16	TROPONT	Troponin T	0.021	ug/L	0	0.014
17	TROPONT	Troponin T	0.024	ug/L	0	0.014
18	TROPONT	Troponin T	0.027	ug/L	0	0.014
19	TROPONT	Troponin T	0.025	ug/L	0	0.014
22	TROPONT	Troponin T	0.015	ug/L	0	0.014
22	TROPONT	Troponin T	0.015	ug/L	0	0.014
23	TROPONT	Troponin T	0.019	ug/L	0	0.014
25	TROPONT	Troponin T	0.024	ug/L	0	0.014
26	TROPONT	Troponin T	0.019	ug/L	0	0.014
30	TROPONT	Troponin T	0.021	ug/L	0	0.014		29
36	TROPONT	Troponin T	0.018	ug/L	0	0.014		missing
61	TROPONT	Troponin T	0.016	ug/L	0	0.014		missing

## Sheet: Raw Data - Figure 6
LBDY	LBTESTCD	LBTEST	LBSTRESN	LBSTRESU	LBSTNRLO	LBSTNRHI
-6	IGG	Immunoglobulin G	23.8	g/L	5.65	17.65
1	IGG	Immunoglobulin G	28.1	g/L	5.65	17.65
29	IGG	Immunoglobulin G	26.9	g/L	5.65	17.65
57	IGG	Immunoglobulin G	23.3	g/L	5.65	17.65
85	IGG	Immunoglobulin G	28.9	g/L	5.65	17.65
115	IGG	Immunoglobulin G	30.6	g/L	5.65	17.65
143	IGG	Immunoglobulin G	29.6	g/L	5.65	17.65
171	IGG	Immunoglobulin G	24.4	g/L	5.65	17.65
199	IGG	Immunoglobulin G	40.2	g/L	5.65	17.65
227	IGG	Immunoglobulin G	29.5	g/L	5.65	17.65
238	IGG	Immunoglobulin G	32.9	g/L	5.65	17.65
-6	KLCLLCFR	Kappa Lt Chain,Free/Lambda Lt Chain,Free	31.47	RATIO	0.22	1.52
1	KLCLLCFR	Kappa Lt Chain,Free/Lambda Lt Chain,Free	31.35	RATIO	0.22	1.52
29	KLCLLCFR	Kappa Lt Chain,Free/Lambda Lt Chain,Free	25.56	RATIO	0.22	1.52
57	KLCLLCFR	Kappa Lt Chain,Free/Lambda Lt Chain,Free	23.38	RATIO	0.22	1.52
85	KLCLLCFR	Kappa Lt Chain,Free/Lambda Lt Chain,Free	6.92	RATIO	0.22	1.52
115	KLCLLCFR	Kappa Lt Chain,Free/Lambda Lt Chain,Free	6.82	RATIO	0.22	1.52
143	KLCLLCFR	Kappa Lt Chain,Free/Lambda Lt Chain,Free	7.51	RATIO	0.22	1.52
171	KLCLLCFR	Kappa Lt Chain,Free/Lambda Lt Chain,Free	8.26	RATIO	0.22	1.52
199	KLCLLCFR	Kappa Lt Chain,Free/Lambda Lt Chain,Free	3.99	RATIO	0.22	1.52
227	KLCLLCFR	Kappa Lt Chain,Free/Lambda Lt Chain,Free	5.42	RATIO	0.22	1.52
238	KLCLLCFR	Kappa Lt Chain,Free/Lambda Lt Chain,Free	8.01	RATIO	0.22	1.52
