# Supplementary material for: Selective MCL-1 inhibitor ABBV-467 is efficacious in tumor models but is associated with cardiac troponin increases in patients
Source: Commun Med (Lond). 2023 Oct 25;3:154. doi: 10.1038/s43856-023-00380-z (PMC10600239; doi:10.1038/s43856-023-00380-z)
Supplement: Supplementary file 5 — Supplementary Data 4 [file 43856_2023_380_MOESM5_ESM.xls]

## Sheet: Report
Summary
	Study:		AMO-1 (DSMZ) 11-15-17 MM
	Date Range:		All Phases
	Generated by:		Cory Alvey
	Generated on:		8/4/2021 10:17 AM

## Sheet: Protocol
General Information
Study Number:			AMO-1 (DSMZ) 11-15-17 MM		Alt.Number:				Site:				Study Type:		Flank Tumor
Title:			AMO-1 (DSMZ) 11-15-17 MM
Purpose/Objective:			Efficacy and PK/PD of Mcl-1i in AM0-1
Materials & Methods:
Equipment:
Project Code:					Project Name:				Phase:
Therapeutic Area:			R4N2
Critical Success Factors:
ACUC/Animal Welfare License:			1503D00007 (SC flank)
Distribution method:
Protocol Deviations:			Subcutaneous Flank with PK.
Results:
Conclusions:
Dates
			Date		Day
Study Begins:			11/15/2017		0
Xenograft AMO-1 (DSMZ) Inoculation Date:			11/15/2017		0
Animal Distribution Date:			11/28/2017		13
Animal Randomizatoin Date:			11/28/2017		13
Dosing Begins:			11/29/2017		14
Dosing Ends:			11/29/2017		14
Study Ends:			1/22/2018		68
Animal Request Date:
Order 01 Animal Receipt Date:			11/8/2017		-7
Reference Day:			Study Begins
Personnel
Role			Name		Phone		Email
Study Lead			Michael Mitten
(Departments:)
Study Reviewer			Sample Group
Animals
Order/Tracking Number		Genotype	Age Range	DOB	Weight Range	Justification for Species Selection				Method of ID
Order 01										Eartag
Groups
Name			# Males	# Females	Orders		Vendor		Species		Strain		Site	Room	Euthanasia Method
Group 01			0	8	Order 01		Charles River Laboratories		Mouse		SCID-beige
Group 02			0	8	Order 01		Charles River Laboratories		Mouse		SCID-beige
Group 03			0	8	Order 01		Charles River Laboratories		Mouse		SCID-beige
Group 04			0	8	Order 01		Charles River Laboratories		Mouse		SCID-beige
Group 05			0	8	Order 01		Charles River Laboratories		Mouse		SCID-beige
Group 06			0	8	Order 01		Charles River Laboratories		Mouse		SCID-beige
Group 07			0	8	Order 01		Charles River Laboratories		Mouse		SCID-beige
Group 08			0	8	Order 01		Charles River Laboratories		Mouse		SCID-beige
Group Attributes
Name			Pre-treat		Irradiation		Feeding/Fasting		Feed		Acclimation		Photoperiod	Housing Site	Caging	Cage Changing	Temperature	Humidity	Water
Group 01
Group 02
Group 03
Group 04
Group 05
Group 06
Group 07
Group 08
Total # of Animals:			150
Total Enrolled on Study:			64
Oncology Disease Induction
Group	Cell Line		Implant Type		Inoculum Per Animal	Hormone Dose Route		Inoculation Site		Inoculum Medium		Inoculum Source		Inoculum Volume	Inoculation Date	Animals	Inoculum Conc		Units		Total # Required		Total # Req units		Total Vol of Inoc		TotalVol Inoc units		Sample or Vial Number	Passage Number	Freeze Number	Clone Number	Sub-clone Number	Cell Request Date	Growth Medium	Number Of Flasks	Type/Size of Flasks Used	Cell Confluence	Cell Viability	Harvest Time End		Harvest Time Start		Harvest Duration		Harvest Duration Unit
All Animals	AMO-1 (DSMZ)		Xenograft		5000000			Right Hind Flank		Matrigel (1:1)				0.2	11/15/2017	64	2.50e+007				(Excess Factor Not Set)				(Excess Factor Not Set)		ml									0		0	0	12:00 AM		12:00 AM
Formulation
Group			Type	Article		Lot #	Vehicle		Formulation Frequency			Regulatory Reportable	Storage Pre		Storage Post
Group 01			Vehicle Control	A-1726694.0		2379241	5% DMSO, 10% cremophor EL, 85% D5W					No
Group 02			Test	A-1726694.0		2379241	5% DMSO, 10% cremophor EL, 85% D5W					No
Group 03			Test	A-1747745.0		2391854	1 Mol. eq. HCl, 5% DMSO, 10% cremophor EL, 85% D5W					No
Group 04			Test	A-1747745.0		2391854	1 Mol. eq. HCl, 5% DMSO, 10% cremophor EL, 85% D5W					No
Group 05			Test	A-1747745.0		2391854	1 Mol. eq. HCl, 5% DMSO, 10% cremophor EL, 85% D5W					No
Group 06			Test	A-1746463.0		2391589	1 Mol. eq. HCl, 5% DMSO, 10% cremophor EL, 85% D5W					No
Group 07			Test	A-1746463.0		2391589	1 Mol. eq. HCl, 5% DMSO, 10% cremophor EL, 85% D5W					No
Group 08			Test	A-1746463.0		2391589	1 Mol. eq. HCl, 5% DMSO, 10% cremophor EL, 85% D5W					No
Articles
Group			Type	Article		Vehicle		Dose Level	Unit	Route		Frequency			Dose Rule
Group 01			Vehicle Control	A-1726694.0		5% DMSO, 10% cremophor EL, 85% D5W		0	mg/kg	IV		QDx1			By Fixed Volume (0.2 ml)
Group 02			Test	A-1726694.0		5% DMSO, 10% cremophor EL, 85% D5W		12.5	mg/kg	IV		QDx1			By Fixed Volume (0.2 ml)
Group 03			Test	A-1747745.0		1 Mol. eq. HCl, 5% DMSO, 10% cremophor EL, 85% D5W		12.5	mg/kg	IV		QDx1			By Fixed Volume (0.2 ml)
Group 04			Test	A-1747745.0		1 Mol. eq. HCl, 5% DMSO, 10% cremophor EL, 85% D5W		6.25	mg/kg	IV		QDx1			By Fixed Volume (0.2 ml)
Group 05			Test	A-1747745.0		1 Mol. eq. HCl, 5% DMSO, 10% cremophor EL, 85% D5W		3.13	mg/kg	IV		QDx1			By Fixed Volume (0.2 ml)
Group 06			Test	A-1746463.0		1 Mol. eq. HCl, 5% DMSO, 10% cremophor EL, 85% D5W		12.5	mg/kg	IV		QDx1			By Fixed Volume (0.2 ml)
Group 07			Test	A-1746463.0		1 Mol. eq. HCl, 5% DMSO, 10% cremophor EL, 85% D5W		6.25	mg/kg	IV		QDx1			By Fixed Volume (0.2 ml)
Group 08			Test	A-1746463.0		1 Mol. eq. HCl, 5% DMSO, 10% cremophor EL, 85% D5W		3.13	mg/kg	IV		QDx1			By Fixed Volume (0.2 ml)
Sample Collection
Group			Task		Test		Method & Collection		Sample Info/Special Instructions
Sample Results
Group			Task		Sample Task		Method & Collection
Tasks
Group			Task			Frequency			Calculation			Alerts
Group 01			A-1726694.0			QDx1			By Fixed Volume (0.2 ml)
Group 02			A-1726694.0			QDx1			By Fixed Volume (0.2 ml)
Group 08			A-1746463.0			QDx1			By Fixed Volume (0.2 ml)
Group 07			A-1746463.0			QDx1			By Fixed Volume (0.2 ml)
Group 06			A-1746463.0			QDx1			By Fixed Volume (0.2 ml)
Group 03			A-1747745.0			QDx1			By Fixed Volume (0.2 ml)
Group 05			A-1747745.0			QDx1			By Fixed Volume (0.2 ml)
Group 04			A-1747745.0			QDx1			By Fixed Volume (0.2 ml)
All Animals			Body Weight						W
All Animals			Clinical Observation						Observations
All Animals			Mortality Observation						Code
All Animals			Xenograft AMO-1 (DSMZ)						0.5*L*W^2			Alert when Volume is greater than 3000
Comments/Special Instructions
Item				Comment
Change Requests
Creation Date	Created By		Subject			Message			Status			Attachments
Randomization Method
Injection Order Allocation
No

## Sheet: Day 13 TV
Title: Anti-tumor Activity vs. AMO-1 (DSMZ) 11/15/2017
Study number:		AMO-1 (DSMZ) 11-15-17 MM				Cell Line:		AMO-1 (DSMZ)					Species:		Mouse
Study Director(s):		Michael Mitten				Type:		Xenograft					Strain:		SCID-beige
Dosing Begin:		11/29/2017				# Cell Imp.:		5.00e+006					Sex:		F
Measure Date:		11/28/2017				Location:		Right Hind Flank					Vendor:		Charles River Laboratories
Comments:						Susp. Med.:		Matrigel (1:1)					Project:
													Passage:
Group	Compound	Dosage	Frequency	Route	Cell Line	# of cells impanted	Susp. Med.	Order	Strain	Sex	Starting Body Wt. (g)	Relative to initial body wt., %	Xenograft AMO-1 (DSMZ) (mm³) Day 13								Mean	% T/C (mean)	Median	% T/C (median)	StdErr	Student T Test	Grp #	Ctrl #
Group 01	A-1726694.0	0 mg/kg	QDx1	IV	AMO-1 (DSMZ)	5000000	Matrigel (1:1)	Order 01	SCID-beige	F	21		212.852	212.9	216.324	216.023	224.252	219.777	207.012	219.756	216.112	1	216.174	1	1.87452		1	1
Group 02	A-1726694.0	12.5 mg/kg	QDx1	IV	AMO-1 (DSMZ)	5000000	Matrigel (1:1)	Order 01	SCID-beige	F	21.75		213.091	219.731	216	216.576	220.356	224.129	208.102	211.782	216.221	1.0005	216.288	1.00053	1.83003	0.823014	2	1
Group 03	A-1747745.0	12.5 mg/kg	QDx1	IV	AMO-1 (DSMZ)	5000000	Matrigel (1:1)	Order 01	SCID-beige	F	21.5		224.062	211.147	216.844	219.605	214.031	215.74	220.885	208.388	216.338	1.00105	216.292	1.00055	1.82778	0.790782	3	1
Group 04	A-1747745.0	6.25 mg/kg	QDx1	IV	AMO-1 (DSMZ)	5000000	Matrigel (1:1)	Order 01	SCID-beige	F	21.625		219.487	210.656	215.67	221.112	217.107	214.031	223.541	208.415	216.252	1.00065	216.389	1.001	1.8222	0.813905	4	1
Group 05	A-1747745.0	3.13 mg/kg	QDx1	IV	AMO-1 (DSMZ)	5000000	Matrigel (1:1)	Order 01	SCID-beige	F	21.625		219.396	210.363	215.463	217.14	223.541	221.315	208.636	214.329	216.273	1.00075	216.302	1.00059	1.82463	0.808385	5	1
Group 06	A-1746463.0	12.5 mg/kg	QDx1	IV	AMO-1 (DSMZ)	5000000	Matrigel (1:1)	Order 01	SCID-beige	F	21.875		223.264	221.791	210.094	218.905	217.406	215.438	208.689	214.554	216.268	1.00072	216.422	1.00115	1.82677	0.809969	6	1
Group 07	A-1746463.0	6.25 mg/kg	QDx1	IV	AMO-1 (DSMZ)	5000000	Matrigel (1:1)	Order 01	SCID-beige	F	21.625		214.57	222.079	215.166	217.742	222.943	218.605	209.814	208.694	216.202	1.00041	216.454	1.0013	1.83737	0.82869	7	1
Group 08	A-1746463.0	3.13 mg/kg	QDx1	IV	AMO-1 (DSMZ)	5000000	Matrigel (1:1)	Order 01	SCID-beige	F	21.625		218.047	222.389	222.68	217.755	209.811	209.765	214.892	214.615	216.244	1.00061	216.323	1.00069	1.75534	0.812838	8	1
% T/C (mean) = mean(T)/mean(C)
% T/C (median) = median(T)/median(C)
T - current group value
C - control group value

## Sheet: Day 14 TV
Title: Anti-tumor Activity vs. AMO-1 (DSMZ) 11/15/2017
Study number:		AMO-1 (DSMZ) 11-15-17 MM				Cell Line:		AMO-1 (DSMZ)					Species:		Mouse
Study Director(s):		Michael Mitten				Type:		Xenograft					Strain:		SCID-beige
Dosing Begin:		11/29/2017				# Cell Imp.:		5.00e+006					Sex:		F
Measure Date:		11/29/2017				Location:		Right Hind Flank					Vendor:		Charles River Laboratories
Comments:						Susp. Med.:		Matrigel (1:1)					Project:
													Passage:
Group	Compound	Dosage	Frequency	Route	Cell Line	# of cells impanted	Susp. Med.	Order	Strain	Sex	Starting Body Wt. (g)	Relative to initial body wt., %	Body Weight (g) Day 14								Mean	% T/C (mean)	Median	% T/C (median)	StdErr	Student T Test	Grp #	Ctrl #
Group 01	A-1726694.0	0 mg/kg	QDx1	IV				Order 01	SCID-beige	F	21	0	21	21	21	21	21	21	21	21	21	1	21	1	0		1	1
Group 02	A-1726694.0	12.5 mg/kg	QDx1	IV				Order 01	SCID-beige	F	21.75	0	21.75	21.75	21.75	21.75	21.75	21.75	21.75	21.75	21.75	1.03571	21.75	1.03571	0		2	1
Group 03	A-1747745.0	12.5 mg/kg	QDx1	IV				Order 01	SCID-beige	F	21.5	0	21.5	21.5	21.5	21.5	21.5	21.5	21.5	21.5	21.5	1.02381	21.5	1.02381	0		3	1
Group 04	A-1747745.0	6.25 mg/kg	QDx1	IV				Order 01	SCID-beige	F	21.625	0	21.625	21.625	21.625	21.625	21.625	21.625	21.625	21.625	21.625	1.02976	21.625	1.02976	0		4	1
Group 05	A-1747745.0	3.13 mg/kg	QDx1	IV				Order 01	SCID-beige	F	21.625	0	21.625	21.625	21.625	21.625	21.625	21.625	21.625	21.625	21.625	1.02976	21.625	1.02976	0		5	1
Group 06	A-1746463.0	12.5 mg/kg	QDx1	IV				Order 01	SCID-beige	F	21.875	0	21.875	21.875	21.875	21.875	21.875	21.875	21.875	21.875	21.875	1.04167	21.875	1.04167	0		6	1
Group 07	A-1746463.0	6.25 mg/kg	QDx1	IV				Order 01	SCID-beige	F	21.625	0	21.625	21.625	21.625	21.625	21.625	21.625	21.625	21.625	21.625	1.02976	21.625	1.02976	0		7	1
Group 08	A-1746463.0	3.13 mg/kg	QDx1	IV				Order 01	SCID-beige	F	21.625	0	21.625	21.625	21.625	21.625	21.625	21.625	21.625	21.625	21.625	1.02976	21.625	1.02976	0		8	1
% T/C (mean) = mean(T)/mean(C)
% T/C (median) = median(T)/median(C)
T - current group value
C - control group value
Group	Compound	Dosage	Frequency	Route	Cell Line	# of cells impanted	Susp. Med.	Order	Strain	Sex	Starting Body Wt. (g)	Relative to initial body wt., %	Body Weight (g) Day 14								Mean	% T/C	Median	% T/C	Std Error	Student T Test	Grp #	Ctrl #
Group 01	A-1726694.0	0 mg/kg	QDx1	IV	AMO-1 (DSMZ)	5000000	Matrigel (1:1)	Order 01	SCID-beige	F	21	0	21	21	21	21	21	21	21	21	21	1	21	1	0		1	1
Group 02	A-1726694.0	12.5 mg/kg	QDx1	IV	AMO-1 (DSMZ)	5000000	Matrigel (1:1)	Order 01	SCID-beige	F	21.75	0	21.75	21.75	21.75	21.75	21.75	21.75	21.75	21.75	21.75	1.03571	21.75	1.03571	0		2	1
Group 03	A-1747745.0	12.5 mg/kg	QDx1	IV	AMO-1 (DSMZ)	5000000	Matrigel (1:1)	Order 01	SCID-beige	F	21.5	0	21.5	21.5	21.5	21.5	21.5	21.5	21.5	21.5	21.5	1.02381	21.5	1.02381	0		3	1
Group 04	A-1747745.0	6.25 mg/kg	QDx1	IV	AMO-1 (DSMZ)	5000000	Matrigel (1:1)	Order 01	SCID-beige	F	21.625	0	21.625	21.625	21.625	21.625	21.625	21.625	21.625	21.625	21.625	1.02976	21.625	1.02976	0		4	1
Group 05	A-1747745.0	3.13 mg/kg	QDx1	IV	AMO-1 (DSMZ)	5000000	Matrigel (1:1)	Order 01	SCID-beige	F	21.625	0	21.625	21.625	21.625	21.625	21.625	21.625	21.625	21.625	21.625	1.02976	21.625	1.02976	0		5	1
Group 06	A-1746463.0	12.5 mg/kg	QDx1	IV	AMO-1 (DSMZ)	5000000	Matrigel (1:1)	Order 01	SCID-beige	F	21.875	0	21.875	21.875	21.875	21.875	21.875	21.875	21.875	21.875	21.875	1.04167	21.875	1.04167	0		6	1
Group 07	A-1746463.0	6.25 mg/kg	QDx1	IV	AMO-1 (DSMZ)	5000000	Matrigel (1:1)	Order 01	SCID-beige	F	21.625	0	21.625	21.625	21.625	21.625	21.625	21.625	21.625	21.625	21.625	1.02976	21.625	1.02976	0		7	1
Group 08	A-1746463.0	3.13 mg/kg	QDx1	IV	AMO-1 (DSMZ)	5000000	Matrigel (1:1)	Order 01	SCID-beige	F	21.625	0	21.625	21.625	21.625	21.625	21.625	21.625	21.625	21.625	21.625	1.02976	21.625	1.02976	0		8	1
% T/C (mean) = mean(T)/mean(C)
% T/C (median) = median(T)/median(C)
T - current group value
C - control group value

## Sheet: Day 16 TV
Title: Anti-tumor Activity vs. AMO-1 (DSMZ) 11/15/2017
Study number:		AMO-1 (DSMZ) 11-15-17 MM				Cell Line:		AMO-1 (DSMZ)					Species:		Mouse
Study Director(s):		Michael Mitten				Type:		Xenograft					Strain:		SCID-beige
Dosing Begin:		11/29/2017				# Cell Imp.:		5.00e+006					Sex:		F
Measure Date:		12/1/2017				Location:		Right Hind Flank					Vendor:		Charles River Laboratories
Comments:						Susp. Med.:		Matrigel (1:1)					Project:
													Passage:
Group	Compound	Dosage	Frequency	Route	Cell Line	# of cells impanted	Susp. Med.	Order	Strain	Sex	Starting Body Wt. (g)	Relative to initial body wt., %	Xenograft AMO-1 (DSMZ) (mm³) Day 16								Mean	% T/C (mean)	Median	% T/C (median)	StdErr	Student T Test	Grp #	Ctrl #
Group 01	A-1726694.0	0 mg/kg	QDx1	IV	AMO-1 (DSMZ)	5000000	Matrigel (1:1)	Order 01	SCID-beige	F	21		323.597	295.25	341.477	396.502	332.668	297.763	333.428	359.16	334.981	1	333.048	1	11.5825		1	1
Group 02	A-1726694.0	12.5 mg/kg	QDx1	IV	AMO-1 (DSMZ)	5000000	Matrigel (1:1)	Order 01	SCID-beige	F	21.75		73.4823	82.4245	64.2643	80.0515	60.2409	71.7876	91.6176	100.675	78.068	0.233052	76.7669	0.230498	4.79288	4.95763e-11	2	1
Group 03	A-1747745.0	12.5 mg/kg	QDx1	IV	AMO-1 (DSMZ)	5000000	Matrigel (1:1)	Order 01	SCID-beige	F	21.5		72.4894	68.7457	83.1214	93.5712	95.7159	92.9032	100.615	81.2044	86.0458	0.256868	88.0123	0.264263	4.0631	5.56795e-11	3	1
Group 04	A-1747745.0	6.25 mg/kg	QDx1	IV	AMO-1 (DSMZ)	5000000	Matrigel (1:1)	Order 01	SCID-beige	F	21.625		158.131	174.419	186.881	182.25	174.111	167.128	173.467	160.061	172.056	0.51363	173.789	0.521814	3.52944	9.66951e-09	4	1
Group 05	A-1747745.0	3.13 mg/kg	QDx1	IV	AMO-1 (DSMZ)	5000000	Matrigel (1:1)	Order 01	SCID-beige	F	21.625		194.775	170.766	227.378	217.436	219.488	212.064	203.111	195.843	205.108	0.612298	207.588	0.623296	6.37951	4.57538e-07	5	1
Group 06	A-1746463.0	12.5 mg/kg	QDx1	IV	AMO-1 (DSMZ)	5000000	Matrigel (1:1)	Order 01	SCID-beige	F	21.875		88.8891	129.468	105.495	100.272	105.143	141.679	102.948	93.1989	108.386	0.32356	104.045	0.312403	6.37784	5.02301e-10	6	1
Group 07	A-1746463.0	6.25 mg/kg	QDx1	IV	AMO-1 (DSMZ)	5000000	Matrigel (1:1)	Order 01	SCID-beige	F	21.625		180.965	169.598	176.611	168.321	153.47	172.44	185.846	189.482	174.592	0.5212	174.526	0.524025	4.02691	1.38587e-08	7	1
Group 08	A-1746463.0	3.13 mg/kg	QDx1	IV	AMO-1 (DSMZ)	5000000	Matrigel (1:1)	Order 01	SCID-beige	F	21.625		187.9	189.153	209.749	214.862	247.456	231.412	206.747	193.177	210.057	0.627072	208.248	0.625279	7.44226	1.16701e-06	8	1
% T/C (mean) = mean(T)/mean(C)
% T/C (median) = median(T)/median(C)
T - current group value
C - control group value

## Sheet: Day 19 TV
Title: Anti-tumor Activity vs. AMO-1 (DSMZ) 11/15/2017
Study number:		AMO-1 (DSMZ) 11-15-17 MM				Cell Line:		AMO-1 (DSMZ)					Species:		Mouse
Study Director(s):		Michael Mitten				Type:		Xenograft					Strain:		SCID-beige
Dosing Begin:		11/29/2017				# Cell Imp.:		5.00e+006					Sex:		F
Measure Date:		12/4/2017				Location:		Right Hind Flank					Vendor:		Charles River Laboratories
Comments:						Susp. Med.:		Matrigel (1:1)					Project:
													Passage:
Group	Compound	Dosage	Frequency	Route	Cell Line	# of cells impanted	Susp. Med.	Order	Strain	Sex	Starting Body Wt. (g)	Relative to initial body wt., %	Xenograft AMO-1 (DSMZ) (mm³) Day 19								Mean	% T/C (mean)	Median	% T/C (median)	StdErr	Student T Test	Grp #	Ctrl #
Group 01	A-1726694.0	0 mg/kg	QDx1	IV	AMO-1 (DSMZ)	5000000	Matrigel (1:1)	Order 01	SCID-beige	F	21		364.945	334.227	360.34	425.986	410.471	375.855	523.869	677.672	434.171	1	393.163	1	40.444		1	1
Group 02	A-1726694.0	12.5 mg/kg	QDx1	IV	AMO-1 (DSMZ)	5000000	Matrigel (1:1)	Order 01	SCID-beige	F	21.75		16.2629	16.5381	15.9778	15.9275	16.6931	17.6438	17.6438	17.6438	16.7913	0.0386745	16.6156	0.0422614	0.265288	2.41234e-10	2	1
Group 03	A-1747745.0	12.5 mg/kg	QDx1	IV	AMO-1 (DSMZ)	5000000	Matrigel (1:1)	Order 01	SCID-beige	F	21.5		57.1517	62.4525	27.8709	14.2619	17.9685	30.3492	28.0788	30.3492	33.5603	0.0772976	29.214	0.0743051	6.10896	7.10338e-10	3	1
Group 04	A-1747745.0	6.25 mg/kg	QDx1	IV	AMO-1 (DSMZ)	5000000	Matrigel (1:1)	Order 01	SCID-beige	F	21.625		141.908	122.392	112.546	105.499	127.715	144.393	162.121	152.402	133.622	0.307764	134.812	0.342891	7.00214	4.03895e-08	4	1
Group 05	A-1747745.0	3.13 mg/kg	QDx1	IV	AMO-1 (DSMZ)	5000000	Matrigel (1:1)	Order 01	SCID-beige	F	21.625		209.779	196.374	181.234	172.72	128.105	213.474	208.972	227.378	192.254	0.442808	202.673	0.515493	11.1048	1.63753e-06	5	1
Group 06	A-1746463.0	12.5 mg/kg	QDx1	IV	AMO-1 (DSMZ)	5000000	Matrigel (1:1)	Order 01	SCID-beige	F	21.875		24.7819	34.1519	38.0538	28.1105	30.7291	45.6972	38.6538	28.4435	33.5777	0.0773376	32.4405	0.0825116	2.44491	4.59897e-10	6	1
Group 07	A-1746463.0	6.25 mg/kg	QDx1	IV	AMO-1 (DSMZ)	5000000	Matrigel (1:1)	Order 01	SCID-beige	F	21.625		162.308	130.424	145.203	82.719	135.385	188.16	182.492	289.685	164.547	0.378992	153.755	0.391073	21.393	5.53591e-06	7	1
Group 08	A-1746463.0	3.13 mg/kg	QDx1	IV	AMO-1 (DSMZ)	5000000	Matrigel (1:1)	Order 01	SCID-beige	F	21.625		230.329	266.026	228.01	255.36	280.758	297.751	255.036	399.812	276.635	0.637158	260.693	0.663067	19.4458	0.00142738	8	1
% T/C (mean) = mean(T)/mean(C)
% T/C (median) = median(T)/median(C)
T - current group value
C - control group value

## Sheet: Day 21 TV
Title: Anti-tumor Activity vs. AMO-1 (DSMZ) 11/15/2017
Study number:		AMO-1 (DSMZ) 11-15-17 MM				Cell Line:		AMO-1 (DSMZ)					Species:		Mouse
Study Director(s):		Michael Mitten				Type:		Xenograft					Strain:		SCID-beige
Dosing Begin:		11/29/2017				# Cell Imp.:		5.00e+006					Sex:		F
Measure Date:		12/6/2017				Location:		Right Hind Flank					Vendor:		Charles River Laboratories
Comments:						Susp. Med.:		Matrigel (1:1)					Project:
													Passage:
Group	Compound	Dosage	Frequency	Route	Cell Line	# of cells impanted	Susp. Med.	Order	Strain	Sex	Starting Body Wt. (g)	Relative to initial body wt., %	Xenograft AMO-1 (DSMZ) (mm³) Day 21								Mean	% T/C (mean)	Median	% T/C (median)	StdErr	Student T Test	Grp #	Ctrl #
Group 01	A-1726694.0	0 mg/kg	QDx1	IV	AMO-1 (DSMZ)	5000000	Matrigel (1:1)	Order 01	SCID-beige	F	21		469.637	411.215	459.061	540.653	512.601	761.486	918.241	1040.51	639.176	1	526.627	1	83.7499		1	1
Group 02	A-1726694.0	12.5 mg/kg	QDx1	IV	AMO-1 (DSMZ)	5000000	Matrigel (1:1)	Order 01	SCID-beige	F	21.75		15.8272	18.715	19.7382	16.0269	15.883	18.4507	16.7936	14.0472	16.9352	0.0264954	16.4102	0.0311611	0.666033	9.8624e-07	2	1
Group 03	A-1747745.0	12.5 mg/kg	QDx1	IV	AMO-1 (DSMZ)	5000000	Matrigel (1:1)	Order 01	SCID-beige	F	21.5		14.315	64.7022	9.01569	8.10051	10.1732	11.7786	9.10901	12.8253	17.5024	0.0273828	10.9759	0.0208419	6.78392	1.06748e-06	3	1
Group 04	A-1747745.0	6.25 mg/kg	QDx1	IV	AMO-1 (DSMZ)	5000000	Matrigel (1:1)	Order 01	SCID-beige	F	21.625		201.933	235.953	48.7727	84.1938	143.974	230.249	259.99	202.332	175.925	0.275237	202.133	0.383825	26.9253	7.75088e-05	4	1
Group 05	A-1747745.0	3.13 mg/kg	QDx1	IV	AMO-1 (DSMZ)	5000000	Matrigel (1:1)	Order 01	SCID-beige	F	21.625		248.197	369.752	417.806	237.966	110.906	348.742	476.533	323.844	316.718	0.49551	336.293	0.63858	40.7309	0.00509039	5	1
Group 06	A-1746463.0	12.5 mg/kg	QDx1	IV	AMO-1 (DSMZ)	5000000	Matrigel (1:1)	Order 01	SCID-beige	F	21.875		14.6086	46.0491	54.487	18.8186	8.29069	34.3848	15.1368	23.3828	26.8948	0.0420773	21.1007	0.0400677	5.82051	1.26409e-06	6	1
Group 07	A-1746463.0	6.25 mg/kg	QDx1	IV	AMO-1 (DSMZ)	5000000	Matrigel (1:1)	Order 01	SCID-beige	F	21.625		215.076	248.291	285.387	158.315	48.2412	304.572	387.479	373.533	252.612	0.395215	266.839	0.506694	39.7923	0.00102807	7	1
Group 08	A-1746463.0	3.13 mg/kg	QDx1	IV	AMO-1 (DSMZ)	5000000	Matrigel (1:1)	Order 01	SCID-beige	F	21.625		412.686	322.664	286.88	250.113	211.594	202.775	270.823	633.002	323.817	0.506617	278.851	0.529505	50.0614	0.00943423	8	1
% T/C (mean) = mean(T)/mean(C)
% T/C (median) = median(T)/median(C)
T - current group value
C - control group value

## Sheet: Day 23 TV
Title: Anti-tumor Activity vs. AMO-1 (DSMZ) 11/15/2017
Study number:		AMO-1 (DSMZ) 11-15-17 MM				Cell Line:		AMO-1 (DSMZ)					Species:		Mouse
Study Director(s):		Michael Mitten				Type:		Xenograft					Strain:		SCID-beige
Dosing Begin:		11/29/2017				# Cell Imp.:		5.00e+006					Sex:		F
Measure Date:		12/8/2017				Location:		Right Hind Flank					Vendor:		Charles River Laboratories
Comments:						Susp. Med.:		Matrigel (1:1)					Project:
													Passage:
Group	Compound	Dosage	Frequency	Route	Cell Line	# of cells impanted	Susp. Med.	Order	Strain	Sex	Starting Body Wt. (g)	Relative to initial body wt., %	Xenograft AMO-1 (DSMZ) (mm³) Day 23								Mean	% T/C (mean)	Median	% T/C (median)	StdErr	Student T Test	Grp #	Ctrl #
Group 01	A-1726694.0	0 mg/kg	QDx1	IV	AMO-1 (DSMZ)	5000000	Matrigel (1:1)	Order 01	SCID-beige	F	21		828.742	819.429	790.083	925.693	1020.76	1034.83	1337.59	1785.4	1067.82	1	973.227	1	120.059		1	1
Group 02	A-1726694.0	12.5 mg/kg	QDx1	IV	AMO-1 (DSMZ)	5000000	Matrigel (1:1)	Order 01	SCID-beige	F	21.75		26.4375	22.559	20.7707	20.7707	23.0098	22.1069	24.9848	26.0867	23.3408	0.0218584	22.7844	0.0234112	0.793794	3.13763e-09	2	1
Group 03	A-1747745.0	12.5 mg/kg	QDx1	IV	AMO-1 (DSMZ)	5000000	Matrigel (1:1)	Order 01	SCID-beige	F	21.5		16.9502	61.4541	13.3654	13.0986	12.4468	11.9435	13.1379	16.4352	19.854	0.0185931	13.2517	0.0136162	5.9776	3.16768e-09	3	1
Group 04	A-1747745.0	6.25 mg/kg	QDx1	IV	AMO-1 (DSMZ)	5000000	Matrigel (1:1)	Order 01	SCID-beige	F	21.625		208.78	282.304	55.7542	156.022	155.095	243.001	349.272	300.543	218.846	0.204948	225.891	0.232105	33.5429	2.27975e-07	4	1
Group 05	A-1747745.0	3.13 mg/kg	QDx1	IV	AMO-1 (DSMZ)	5000000	Matrigel (1:1)	Order 01	SCID-beige	F	21.625		594.828	418.648	552.698	358.56	205.058	461.538	647.488	473.002	463.978	0.434511	467.27	0.480124	49.8145	5.78166e-05	5	1
Group 06	A-1746463.0	12.5 mg/kg	QDx1	IV	AMO-1 (DSMZ)	5000000	Matrigel (1:1)	Order 01	SCID-beige	F	21.875		12.0259	43.661	33.0613	20.891	19.1284	34.9673	11.3326	11.5338	23.3251	0.0218438	20.0097	0.0205601	4.38738	3.22968e-09	6	1
Group 07	A-1746463.0	6.25 mg/kg	QDx1	IV	AMO-1 (DSMZ)	5000000	Matrigel (1:1)	Order 01	SCID-beige	F	21.625		196.798	277.913	322.279	183.274	62.7341	382.37	529.152	452.671	300.899	0.281789	300.096	0.308352	54.1414	4.62675e-06	7	1
Group 08	A-1746463.0	3.13 mg/kg	QDx1	IV	AMO-1 (DSMZ)	5000000	Matrigel (1:1)	Order 01	SCID-beige	F	21.625		629.753	465.8	385.357	371.734	322.096	376.34	372.099	893.892	477.134	0.446831	380.848	0.391325	68.383	0.000287113	8	1
% T/C (mean) = mean(T)/mean(C)
% T/C (median) = median(T)/median(C)
T - current group value
C - control group value

## Sheet: Day 23 TV_1
Title: Anti-tumor Activity vs. AMO-1 (DSMZ) 11/15/2017
Study number:		AMO-1 (DSMZ) 11-15-17 MM				Cell Line:		AMO-1 (DSMZ)					Species:		Mouse
Study Director(s):		Michael Mitten				Type:		Xenograft					Strain:		SCID-beige
Dosing Begin:		11/29/2017				# Cell Imp.:		5.00e+006					Sex:		F
Measure Date:		12/8/2017				Location:		Right Hind Flank					Vendor:		Charles River Laboratories
Comments:						Susp. Med.:		Matrigel (1:1)					Project:
													Passage:
Group	Compound	Dosage	Frequency	Route	Cell Line	# of cells impanted	Susp. Med.	Order	Strain	Sex	Starting Body Wt. (g)	Relative to initial body wt., %	Body Weight (g) Day 23								Mean	% T/C (mean)	Median	% T/C (median)	StdErr	Student T Test	Grp #	Ctrl #
Group 01	A-1726694.0	0 mg/kg	QDx1	IV				Order 01	SCID-beige	F	21	0.0119048	21.25	21.25	21.25	21.25	21.25	21.25	21.25	21.25	21.25	1	21.25	1	0		1	1
Group 02	A-1726694.0	12.5 mg/kg	QDx1	IV				Order 01	SCID-beige	F	21.75	-0.0229885	21.25	21.25	21.25	21.25	21.25	21.25	21.25	21.25	21.25	1	21.25	1	0		2	1
Group 03	A-1747745.0	12.5 mg/kg	QDx1	IV				Order 01	SCID-beige	F	21.5	-0.00581395	21.375	21.375	21.375	21.375	21.375	21.375	21.375	21.375	21.375	1.00588	21.375	1.00588	0		3	1
Group 04	A-1747745.0	6.25 mg/kg	QDx1	IV				Order 01	SCID-beige	F	21.625	0.017341	22	22	22	22	22	22	22	22	22	1.03529	22	1.03529	0		4	1
Group 05	A-1747745.0	3.13 mg/kg	QDx1	IV				Order 01	SCID-beige	F	21.625	0.0231214	22.125	22.125	22.125	22.125	22.125	22.125	22.125	22.125	22.125	1.04118	22.125	1.04118	0		5	1
Group 06	A-1746463.0	12.5 mg/kg	QDx1	IV				Order 01	SCID-beige	F	21.875	-0.0171429	21.5	21.5	21.5	21.5	21.5	21.5	21.5	21.5	21.5	1.01176	21.5	1.01176	0		6	1
Group 07	A-1746463.0	6.25 mg/kg	QDx1	IV				Order 01	SCID-beige	F	21.625	0.0115607	21.875	21.875	21.875	21.875	21.875	21.875	21.875	21.875	21.875	1.02941	21.875	1.02941	0		7	1
Group 08	A-1746463.0	3.13 mg/kg	QDx1	IV				Order 01	SCID-beige	F	21.625	-0.0231214	21.125	21.125	21.125	21.125	21.125	21.125	21.125	21.125	21.125	0.994118	21.125	0.994118	0		8	1
% T/C (mean) = mean(T)/mean(C)
% T/C (median) = median(T)/median(C)
T - current group value
C - control group value
Group	Compound	Dosage	Frequency	Route	Cell Line	# of cells impanted	Susp. Med.	Order	Strain	Sex	Starting Body Wt. (g)	Relative to initial body wt., %	Body Weight (g) Day 23								Mean	% T/C	Median	% T/C	Std Error	Student T Test	Grp #	Ctrl #
Group 01	A-1726694.0	0 mg/kg	QDx1	IV	AMO-1 (DSMZ)	5000000	Matrigel (1:1)	Order 01	SCID-beige	F	21	0.0119048	21.25	21.25	21.25	21.25	21.25	21.25	21.25	21.25	21.25	1	21.25	1	0		1	1
Group 02	A-1726694.0	12.5 mg/kg	QDx1	IV	AMO-1 (DSMZ)	5000000	Matrigel (1:1)	Order 01	SCID-beige	F	21.75	-0.0229885	21.25	21.25	21.25	21.25	21.25	21.25	21.25	21.25	21.25	1	21.25	1	0		2	1
Group 03	A-1747745.0	12.5 mg/kg	QDx1	IV	AMO-1 (DSMZ)	5000000	Matrigel (1:1)	Order 01	SCID-beige	F	21.5	-0.00581395	21.375	21.375	21.375	21.375	21.375	21.375	21.375	21.375	21.375	1.00588	21.375	1.00588	0		3	1
Group 04	A-1747745.0	6.25 mg/kg	QDx1	IV	AMO-1 (DSMZ)	5000000	Matrigel (1:1)	Order 01	SCID-beige	F	21.625	0.017341	22	22	22	22	22	22	22	22	22	1.03529	22	1.03529	0		4	1
Group 05	A-1747745.0	3.13 mg/kg	QDx1	IV	AMO-1 (DSMZ)	5000000	Matrigel (1:1)	Order 01	SCID-beige	F	21.625	0.0231214	22.125	22.125	22.125	22.125	22.125	22.125	22.125	22.125	22.125	1.04118	22.125	1.04118	0		5	1
Group 06	A-1746463.0	12.5 mg/kg	QDx1	IV	AMO-1 (DSMZ)	5000000	Matrigel (1:1)	Order 01	SCID-beige	F	21.875	-0.0171429	21.5	21.5	21.5	21.5	21.5	21.5	21.5	21.5	21.5	1.01176	21.5	1.01176	0		6	1
Group 07	A-1746463.0	6.25 mg/kg	QDx1	IV	AMO-1 (DSMZ)	5000000	Matrigel (1:1)	Order 01	SCID-beige	F	21.625	0.0115607	21.875	21.875	21.875	21.875	21.875	21.875	21.875	21.875	21.875	1.02941	21.875	1.02941	0		7	1
Group 08	A-1746463.0	3.13 mg/kg	QDx1	IV	AMO-1 (DSMZ)	5000000	Matrigel (1:1)	Order 01	SCID-beige	F	21.625	-0.0231214	21.125	21.125	21.125	21.125	21.125	21.125	21.125	21.125	21.125	0.994118	21.125	0.994118	0		8	1
% T/C (mean) = mean(T)/mean(C)
% T/C (median) = median(T)/median(C)
T - current group value
C - control group value

## Sheet: Day 26 TV
Title: Anti-tumor Activity vs. AMO-1 (DSMZ) 11/15/2017
Study number:		AMO-1 (DSMZ) 11-15-17 MM				Cell Line:		AMO-1 (DSMZ)					Species:		Mouse
Study Director(s):		Michael Mitten				Type:		Xenograft					Strain:		SCID-beige
Dosing Begin:		11/29/2017				# Cell Imp.:		5.00e+006					Sex:		F
Measure Date:		12/11/2017				Location:		Right Hind Flank					Vendor:		Charles River Laboratories
Comments:						Susp. Med.:		Matrigel (1:1)					Project:
													Passage:
Group	Compound	Dosage	Frequency	Route	Cell Line	# of cells impanted	Susp. Med.	Order	Strain	Sex	Starting Body Wt. (g)	Relative to initial body wt., %	Xenograft AMO-1 (DSMZ) (mm³) Day 26								Mean	% T/C (mean)	Median	% T/C (median)	StdErr	Student T Test	Grp #	Ctrl #
Group 01	A-1726694.0	0 mg/kg	QDx1	IV	AMO-1 (DSMZ)	5000000	Matrigel (1:1)	Order 01	SCID-beige	F	21		1187.91	1342.14	1376.14	1624.48	1911.82	1613.44	1581.63	1964.74	1575.29	1	1597.53	1	95.7044		1	1
Group 02	A-1726694.0	12.5 mg/kg	QDx1	IV	AMO-1 (DSMZ)	5000000	Matrigel (1:1)	Order 01	SCID-beige	F	21.75		129.191	14.9916	14.0934	127.048	19.1364	18.0203	16.1798	15.7272	44.2984	0.0281209	17.1001	0.010704	18.3011	2.57964e-10	2	1
Group 03	A-1747745.0	12.5 mg/kg	QDx1	IV	AMO-1 (DSMZ)	5000000	Matrigel (1:1)	Order 01	SCID-beige	F	21.5		8.71629	119.022	14.414	10.9656	12.7868	11.3365	15.5782	12.1945	25.6267	0.016268	12.4907	0.00781872	13.3629	1.88861e-10	3	1
Group 04	A-1747745.0	6.25 mg/kg	QDx1	IV	AMO-1 (DSMZ)	5000000	Matrigel (1:1)	Order 01	SCID-beige	F	21.625		385.517	701.207	245.355	205.933	597.898	235.428	868.001	400.421	454.97	0.288817	392.969	0.245985	85.9413	1.07692e-06	4	1
Group 05	A-1747745.0	3.13 mg/kg	QDx1	IV	AMO-1 (DSMZ)	5000000	Matrigel (1:1)	Order 01	SCID-beige	F	21.625		858.637	653.924	702.297	664.199	464.335	883.777	882.378	812.421	740.246	0.469912	757.359	0.47408	51.8978	3.14437e-06	5	1
Group 06	A-1746463.0	12.5 mg/kg	QDx1	IV	AMO-1 (DSMZ)	5000000	Matrigel (1:1)	Order 01	SCID-beige	F	21.875		45.058	160.085	49.2728	48.2608	7.84375	174.393	23.263	180.132	86.0385	0.0546177	48.7668	0.0305263	25.5847	4.9976e-10	6	1
Group 07	A-1746463.0	6.25 mg/kg	QDx1	IV	AMO-1 (DSMZ)	5000000	Matrigel (1:1)	Order 01	SCID-beige	F	21.625		348.315	472.716	602.367	532.832	400.333	279.769	867.62	705.53	526.185	0.334025	502.774	0.314719	68.8744	6.86365e-07	7	1
Group 08	A-1746463.0	3.13 mg/kg	QDx1	IV	AMO-1 (DSMZ)	5000000	Matrigel (1:1)	Order 01	SCID-beige	F	21.625		974.265	740.772	668.547	571.136	423.362	603.154	610.844	716.678	663.595	0.421253	639.696	0.400427	56.3805	1.51204e-06	8	1
% T/C (mean) = mean(T)/mean(C)
% T/C (median) = median(T)/median(C)
T - current group value
C - control group value

[truncated: 20 more sheets: Day 28 TV, Day 28 TV_1, Day 30 TV, Day 34 TV, Day 36 TV, Day 41 TV, Day 42 TV, Day 46 TV, Day 48 TV, Day 50 TV, Day 54 TV, Day 57 TV, Day 61 TV, Day 64 TV, Day 68 TV, Weight BW, Weight Change BW, Animal Health Observation, Total View, Appendix]
