# Supplementary material for: Selective MCL-1 inhibitor ABBV-467 is efficacious in tumor models but is associated with cardiac troponin increases in patients
Source: Commun Med (Lond). 2023 Oct 25;3:154. doi: 10.1038/s43856-023-00380-z (PMC10600239; doi:10.1038/s43856-023-00380-z)
Supplement: Supplementary file 6 — Supplementary Data 5 [file 43856_2023_380_MOESM6_ESM.xls]

## Sheet: Report
Summary
	Study:		AMO-1 (DSMZ) 10-12-17 MM
	Date Range:		All Phases
	Generated by:		Cory Alvey
	Generated on:		8/4/2021 10:16 AM

## Sheet: Protocol
General Information
Study Number:			AMO-1 (DSMZ) 10-12-17 MM		Alt.Number:				Site:				Study Type:		Flank Tumor
Title:			AMO-1 (DSMZ) 10-12-17 MM
Purpose/Objective:			Evaluate efficacy of Mcl-1i in human plasma cytoma AMO-1.
Materials & Methods:
Equipment:
Project Code:					Project Name:				Phase:
Therapeutic Area:			R4N2
Critical Success Factors:
ACUC/Animal Welfare License:			1503D00007 (SC flank)
Distribution method:
Protocol Deviations:			Subcutaneous flank.
Results:			A-1747745 and A-1746463 showed lethal toxicity due to drug precipitate folowing iv injection.
Conclusions:
Dates
			Date		Day
Study Begins:			10/12/2017		0
Xenograft AMO-1 (DSMZ) Inoculation Date:			10/12/2017		0
Animal Distribution Date:			10/25/2017		13
Animal Randomizatoin Date:			10/25/2017		13
Dosing Begins:			10/26/2017		14
Dosing Ends:			11/2/2017		21
Study Ends:			1/11/2018		91
Animal Request Date:
Order 01 Animal Receipt Date:			9/27/2017		-15
Reference Day:			Study Begins
Personnel
Role			Name		Phone		Email
Study Lead			Michael Mitten
(Departments:)
Study Reviewer			Sample Group
Animals
Order/Tracking Number		Genotype	Age Range	DOB	Weight Range	Justification for Species Selection				Method of ID
Order 01										Eartag
Groups
Name			# Males	# Females	Orders		Vendor		Species		Strain		Site	Room	Euthanasia Method
Group 01			0	7	Order 01		Charles River Laboratories		Mouse		SCID-beige
Group 02			0	7	Order 01		Charles River Laboratories		Mouse		SCID-beige
Group 03			0	7	Order 01		Charles River Laboratories		Mouse		SCID-beige
Group 04			0	7	Order 01		Charles River Laboratories		Mouse		SCID-beige
Group 05			0	7	Order 01		Charles River Laboratories		Mouse		SCID-beige
Group 06			0	7	Order 01		Charles River Laboratories		Mouse		SCID-beige
Group 07			0	7	Order 01		Charles River Laboratories		Mouse		SCID-beige
Group 08			0	7	Order 01		Charles River Laboratories		Mouse		SCID-beige
Group 09			0	7	Order 01		Charles River Laboratories		Mouse		SCID-beige
Group 10			0	7	Order 01		Charles River Laboratories		Mouse		SCID-beige
Group 11			0	7	Order 01		Charles River Laboratories		Mouse		SCID-beige
Group 12			0	7	Order 01		Charles River Laboratories		Mouse		SCID-beige
Group 13			0	7	Order 01		Charles River Laboratories		Mouse		SCID-beige
Group 14			0	7	Order 01		Charles River Laboratories		Mouse		SCID-beige
Group 15			0	7	Order 01		Charles River Laboratories		Mouse		SCID-beige
Group 16			0	7	Order 01		Charles River Laboratories		Mouse		SCID-beige
Group 17			0	7	Order 01		Charles River Laboratories		Mouse		SCID-beige
Group 18			0	7	Order 01		Charles River Laboratories		Mouse		SCID-beige
Group 19			0	7	Order 01		Charles River Laboratories		Mouse		SCID-beige
Group 20			0	7	Order 01		Charles River Laboratories		Mouse		SCID-beige
Group 21			0	7	Order 01		Charles River Laboratories		Mouse		SCID-beige
Group 22			0	7	Order 01		Charles River Laboratories		Mouse		SCID-beige
Group 23			0	7	Order 01		Charles River Laboratories		Mouse		SCID-beige
Group 24			0	7	Order 01		Charles River Laboratories		Mouse		SCID-beige
Group 25			0	7	Order 01		Charles River Laboratories		Mouse		SCID-beige
Group 26			0	7	Order 01		Charles River Laboratories		Mouse		SCID-beige
Group Attributes
Name			Pre-treat		Irradiation		Feeding/Fasting		Feed		Acclimation		Photoperiod	Housing Site	Caging	Cage Changing	Temperature	Humidity	Water
Group 01
Group 02
Group 03
Group 04
Group 05
Group 06
Group 07
Group 08
Group 09
Group 10
Group 11
Group 12
Group 13
Group 14
Group 15
Group 16
Group 17
Group 18
Group 19
Group 20
Group 21
Group 22
Group 23
Group 24
Group 25
Group 26
Total # of Animals:			200
Total Enrolled on Study:			182
Oncology Disease Induction
Group	Cell Line		Implant Type		Inoculum Per Animal	Hormone Dose Route		Inoculation Site		Inoculum Medium		Inoculum Source		Inoculum Volume	Inoculation Date	Animals	Inoculum Conc		Units		Total # Required		Total # Req units		Total Vol of Inoc		TotalVol Inoc units		Sample or Vial Number	Passage Number	Freeze Number	Clone Number	Sub-clone Number	Cell Request Date	Growth Medium	Number Of Flasks	Type/Size of Flasks Used	Cell Confluence	Cell Viability	Harvest Time End		Harvest Time Start		Harvest Duration		Harvest Duration Unit
All Animals	AMO-1 (DSMZ)		Xenograft		5000000			Right Hind Flank		Matrigel (1:1)				0.2	10/12/2017	182	2.50e+007				(Excess Factor Not Set)				(Excess Factor Not Set)		ml									0		0	0	12:00 AM		12:00 AM
Formulation
Group			Type	Article		Lot #	Vehicle		Formulation Frequency			Regulatory Reportable	Storage Pre		Storage Post
Group 01			Vehicle Control	A-1710252.0		2339323	5% DMSO, 20% cremophor EL, 75% D5W					No
Group 02			Test	A-1710252.0		2339323	5% DMSO, 20% cremophor EL, 75% D5W					No
Group 03			Test	A-1754965.7		2386079	5% DMSO, 20% cremophor EL, 75% D5W					No
Group 04			Test	A-1751436.7		2389349	5% DMSO, 20% cremophor EL, 75% D5W					No
Group 05			Test	A-1756296.0		2390642	5% DMSO, 20% cremophor EL, 75% D5W					No
Group 06			Test	A-1759465.0		2389962	5% DMSO, 20% cremophor EL, 75% D5W					No
Group 07			Test	A-1758977.0		2389162	5% DMSO, 20% cremophor EL, 75% D5W					No
Group 08			Test	A-1754413.6		2383648	5% DMSO, 20% cremophor EL, 75% D5W					No
Group 09			Test	A-1754672.7		2383936	5% DMSO, 20% cremophor EL, 75% D5W					No
Group 10			Test	A-1756941.0		2386984	5% DMSO, 20% cremophor EL, 75% D5W					No
Group 11			Test	A-1753718.0		2386982	5% DMSO, 20% cremophor EL, 75% D5W					No
Group 12			Test	A-1754673.7		2383937	5% DMSO, 20% cremophor EL, 75% D5W					No
Group 13			Test	A-1759646.0		2390187	5% DMSO, 20% cremophor EL, 75% D5W					No
Group 14			Test	A-1759905.0		2390535	5% DMSO, 20% cremophor EL, 75% D5W					No
Group 15			Test	A-1755497.0		2384960	5% DMSO, 20% cremophor EL, 75% D5W					No
Group 16			Test	A-1754024.7		2384987	5% DMSO, 20% cremophor EL, 75% D5W					No
Group 17			Test	A-1760661.0		2391990	5% DMSO, 20% cremophor EL, 75% D5W					No
Group 18			Test	A-1760663.0		2392044	5% DMSO, 20% cremophor EL, 75% D5W					No
Group 19			Test	A-1726694.0		2379241	5% DMSO, 10% cremophor EL, 85% D5W					No
Group 20			Test	A-1726694.0		2379241	5% DMSO, 10% cremophor EL, 85% D5W					No
Group 21			Test	A-1747745.0		2391854	5% DMSO, 10% cremophor EL, 85% D5W					No
Group 22			Test	A-1747745.0		2391854	5% DMSO, 10% cremophor EL, 85% D5W					No
Group 23			Test	A-1747745.0		2391854	5% DMSO, 10% cremophor EL, 85% D5W					No
Group 24			Test	A-1746463.0		2391589	5% DMSO, 10% cremophor EL, 85% D5W					No
Group 25			Test	A-1746463.0		2391589	5% DMSO, 10% cremophor EL, 85% D5W					No
Group 26			Test	A-1746463.0		2391589	5% DMSO, 10% cremophor EL, 85% D5W					No
Articles
Group			Type	Article		Vehicle		Dose Level	Unit	Route		Frequency			Dose Rule
Group 01			Vehicle Control	A-1710252.0		5% DMSO, 20% cremophor EL, 75% D5W		0	mg/kg	IP		QDx1			By Fixed Volume (0.2 ml)
Group 02			Test	A-1710252.0		5% DMSO, 20% cremophor EL, 75% D5W		25	mg/kg	IP		QDx1			By Fixed Volume (0.2 ml)
Group 03			Test	A-1754965.7		5% DMSO, 20% cremophor EL, 75% D5W		25	mg/kg	IP		QDx1			By Fixed Volume (0.2 ml)
Group 04			Test	A-1751436.7		5% DMSO, 20% cremophor EL, 75% D5W		25	mg/kg	IP		QDx1			By Fixed Volume (0.2 ml)
Group 05			Test	A-1756296.0		5% DMSO, 20% cremophor EL, 75% D5W		25	mg/kg	IP		QDx1			By Fixed Volume (0.2 ml)
Group 06			Test	A-1759465.0		5% DMSO, 20% cremophor EL, 75% D5W		25	mg/kg	IP		QDx1			By Fixed Volume (0.2 ml)
Group 07			Test	A-1758977.0		5% DMSO, 20% cremophor EL, 75% D5W		25	mg/kg	IP		QDx1			By Fixed Volume (0.2 ml)
Group 08			Test	A-1754413.6		5% DMSO, 20% cremophor EL, 75% D5W		25	mg/kg	IP		QDx1			By Fixed Volume (0.2 ml)
Group 09			Test	A-1754672.7		5% DMSO, 20% cremophor EL, 75% D5W		25	mg/kg	IP		QDx1			By Fixed Volume (0.2 ml)
Group 10			Test	A-1756941.0		5% DMSO, 20% cremophor EL, 75% D5W		25	mg/kg	IP		QDx1			By Fixed Volume (0.2 ml)
Group 11			Test	A-1753718.0		5% DMSO, 20% cremophor EL, 75% D5W		25	mg/kg	IP		QDx1			By Fixed Volume (0.2 ml)
Group 12			Test	A-1754673.7		5% DMSO, 20% cremophor EL, 75% D5W		25	mg/kg	IP		QDx1			By Fixed Volume (0.2 ml)
Group 13			Test	A-1759646.0		5% DMSO, 20% cremophor EL, 75% D5W		25	mg/kg	IP		QDx1			By Fixed Volume (0.2 ml)
Group 14			Test	A-1759905.0		5% DMSO, 20% cremophor EL, 75% D5W		25	mg/kg	IP		QDx1			By Fixed Volume (0.2 ml)
Group 15			Test	A-1755497.0		5% DMSO, 20% cremophor EL, 75% D5W		25	mg/kg	IP		QDx1			By Fixed Volume (0.2 ml)
Group 16			Test	A-1754024.7		5% DMSO, 20% cremophor EL, 75% D5W		25	mg/kg	IP		QDx1			By Fixed Volume (0.2 ml)
Group 17			Test	A-1760661.0		5% DMSO, 20% cremophor EL, 75% D5W		25	mg/kg	IP		QDx1			By Fixed Volume (0.2 ml)
Group 18			Test	A-1760663.0		5% DMSO, 20% cremophor EL, 75% D5W		25	mg/kg	IP		QDx1			By Fixed Volume (0.2 ml)
Group 19			Test	A-1726694.0		5% DMSO, 10% cremophor EL, 85% D5W		12.5	mg/kg	IV		Q7Dx2			By Fixed Volume (0.2 ml)
Group 20			Test	A-1726694.0		5% DMSO, 10% cremophor EL, 85% D5W		12.5	mg/kg	IV		Q14Dx2			By Fixed Volume (0.2 ml)
Group 21			Test	A-1747745.0		5% DMSO, 10% cremophor EL, 85% D5W		25	mg/kg	IV		Q7Dx2			By Fixed Volume (0.2 ml)
Group 22			Test	A-1747745.0		5% DMSO, 10% cremophor EL, 85% D5W		12.5	mg/kg	IV		Q7Dx2			By Fixed Volume (0.2 ml)
Group 23			Test	A-1747745.0		5% DMSO, 10% cremophor EL, 85% D5W		6.25	mg/kg	IV		Q7Dx2			By Fixed Volume (0.2 ml)
Group 24			Test	A-1746463.0		5% DMSO, 10% cremophor EL, 85% D5W		25	mg/kg	IV		Q7Dx2			By Fixed Volume (0.2 ml)
Group 25			Test	A-1746463.0		5% DMSO, 10% cremophor EL, 85% D5W		12.5	mg/kg	IV		Q7Dx2			By Fixed Volume (0.2 ml)
Group 26			Test	A-1746463.0		5% DMSO, 10% cremophor EL, 85% D5W		6.25	mg/kg	IV		Q7Dx2			By Fixed Volume (0.2 ml)
Sample Collection
Group			Task		Test		Method & Collection		Sample Info/Special Instructions
Sample Results
Group			Task		Sample Task		Method & Collection
Tasks
Group			Task			Frequency			Calculation			Alerts
Group 02			A-1710252.0			QDx1			By Fixed Volume (0.2 ml)
Group 01			A-1710252.0			QDx1			By Fixed Volume (0.2 ml)
Group 19			A-1726694.0			Q7Dx2			By Fixed Volume (0.2 ml)
Group 20			A-1726694.0			Q14Dx2			By Fixed Volume (0.2 ml)
Group 26			A-1746463.0			Q7Dx2			By Fixed Volume (0.2 ml)
Group 25			A-1746463.0			Q7Dx2			By Fixed Volume (0.2 ml)
Group 24			A-1746463.0			Q7Dx2			By Fixed Volume (0.2 ml)
Group 22			A-1747745.0			Q7Dx2			By Fixed Volume (0.2 ml)
Group 23			A-1747745.0			Q7Dx2			By Fixed Volume (0.2 ml)
Group 21			A-1747745.0			Q7Dx2			By Fixed Volume (0.2 ml)
Group 04			A-1751436.7			QDx1			By Fixed Volume (0.2 ml)
Group 11			A-1753718.0			QDx1			By Fixed Volume (0.2 ml)
Group 16			A-1754024.7			QDx1			By Fixed Volume (0.2 ml)
Group 08			A-1754413.6			QDx1			By Fixed Volume (0.2 ml)
Group 09			A-1754672.7			QDx1			By Fixed Volume (0.2 ml)
Group 12			A-1754673.7			QDx1			By Fixed Volume (0.2 ml)
Group 03			A-1754965.7			QDx1			By Fixed Volume (0.2 ml)
Group 15			A-1755497.0			QDx1			By Fixed Volume (0.2 ml)
Group 05			A-1756296.0			QDx1			By Fixed Volume (0.2 ml)
Group 10			A-1756941.0			QDx1			By Fixed Volume (0.2 ml)
Group 07			A-1758977.0			QDx1			By Fixed Volume (0.2 ml)
Group 06			A-1759465.0			QDx1			By Fixed Volume (0.2 ml)
Group 13			A-1759646.0			QDx1			By Fixed Volume (0.2 ml)
Group 14			A-1759905.0			QDx1			By Fixed Volume (0.2 ml)
Group 17			A-1760661.0			QDx1			By Fixed Volume (0.2 ml)
Group 18			A-1760663.0			QDx1			By Fixed Volume (0.2 ml)
All Animals			Body Weight						W
All Animals			Clinical Observation						Observations
All Animals			Mortality Observation						Code
All Animals			Xenograft AMO-1 (DSMZ)						0.5*L*W^2			Alert when Volume is greater than 3000
Comments/Special Instructions
Item				Comment
Change Requests
Creation Date	Created By		Subject			Message			Status			Attachments
Randomization Method
Injection Order Allocation
No

## Sheet: Day 13 TV
Title: Anti-tumor Activity vs. AMO-1 (DSMZ) 10/12/2017
Study number:		AMO-1 (DSMZ) 10-12-17 MM				Cell Line:		AMO-1 (DSMZ)					Species:		Mouse
Study Director(s):		Michael Mitten				Type:		Xenograft					Strain:		SCID-beige
Dosing Begin:		10/26/2017				# Cell Imp.:		5.00e+006					Sex:		F
Measure Date:		10/25/2017				Location:		Right Hind Flank					Vendor:		Charles River Laboratories
Comments:						Susp. Med.:		Matrigel (1:1)					Project:
													Passage:
Group	Compound	Dosage	Frequency	Route	Cell Line	# of cells impanted	Susp. Med.	Order	Strain	Sex	Starting Body Wt. (g)	Relative to initial body wt., %	Xenograft AMO-1 (DSMZ) (mm³) Day 13							Mean	% T/C (mean)	Median	% T/C (median)	StdErr	Student T Test	Grp #	Ctrl #
Group 01	A-1710252.0	0 mg/kg	QDx1	IP	AMO-1 (DSMZ)	5000000	Matrigel (1:1)	Order 01	SCID-beige	F	22.8571		212.281	212.311	238.493	192.119	223.844	223.776	238.8	220.232	1	223.776	1	6.21081		1	1
Group 02	A-1710252.0	25 mg/kg	QDx1	IP	AMO-1 (DSMZ)	5000000	Matrigel (1:1)	Order 01	SCID-beige	F	22.2857		192.12	238.473	212.628	239.106	224.472	211.782	223.556	220.305	1.00033	223.556	0.999017	6.2439	0.730432	2	1
Group 03	A-1754965.7	25 mg/kg	QDx1	IP	AMO-1 (DSMZ)	5000000	Matrigel (1:1)	Order 01	SCID-beige	F	22.4286		223.531	212.63	192.12	238.394	239.41	211.497	224.723	220.329	1.00044	223.531	0.998908	6.27348	0.729199	3	1
Group 04	A-1751436.7	25 mg/kg	QDx1	IP	AMO-1 (DSMZ)	5000000	Matrigel (1:1)	Order 01	SCID-beige	F	22.2857		237.776		212.912	210.897	225.021	239.717	223.505	224.972	1.02152	224.263	1.00218	4.92297	0.353506	4	1
Group 05	A-1756296.0	25 mg/kg	QDx1	IP	AMO-1 (DSMZ)	5000000	Matrigel (1:1)	Order 01	SCID-beige	F	21.5714		225.307	223.264	210.375	195.305	240.612	237.578	213.75	220.884	1.00296	223.264	0.997712	5.99358	0.677053	5	1
Group 06	A-1759465.0	25 mg/kg	QDx1	IP	AMO-1 (DSMZ)	5000000	Matrigel (1:1)	Order 01	SCID-beige	F	22.5714		195.305	210.369	236.666	225.553	240.935	223.258	214.043	220.875	1.00292	223.258	0.997685	5.95657	0.676744	6	1
Group 07	A-1758977.0	25 mg/kg	QDx1	IP	AMO-1 (DSMZ)	5000000	Matrigel (1:1)	Order 01	SCID-beige	F	22		195.545	236.528	210.363	222.971	240.945	225.897	214.331	220.94	1.00321	222.971	0.996403	5.92076	0.670525	7	1
Group 08	A-1754413.6	25 mg/kg	QDx1	IP	AMO-1 (DSMZ)	5000000	Matrigel (1:1)	Order 01	SCID-beige	F	22.1429		214.875	222.858	226.112	236.365	209.814	196.094	240.945	221.009	1.00353	222.858	0.995901	5.86842	0.663436	8	1
Group 09	A-1754672.7	25 mg/kg	QDx1	IP	AMO-1 (DSMZ)	5000000	Matrigel (1:1)	Order 01	SCID-beige	F	22		226.728	241.752	209.811	236.354	196.645	215.468	222.68	221.348	1.00507	222.68	0.995102	5.87596	0.636504	9	1
Group 10	A-1756941.0	25 mg/kg	QDx1	IP	AMO-1 (DSMZ)	5000000	Matrigel (1:1)	Order 01	SCID-beige	F	22.4286		197.446	222.677	241.868	227.374	216.041	235.758	209.474	221.52	1.00585	222.677	0.99509	5.788	0.620172	10	1
Group 11	A-1753718.0	25 mg/kg	QDx1	IP	AMO-1 (DSMZ)	5000000	Matrigel (1:1)	Order 01	SCID-beige	F	23.2857		241.97	235.752	197.934	216.041	227.378	222.389	209.227	221.527	1.00588	222.389	0.993801	5.75957	0.618684	11	1
Group 12	A-1754673.7	25 mg/kg	QDx1	IP	AMO-1 (DSMZ)	5000000	Matrigel (1:1)	Order 01	SCID-beige	F	22		199.343	235.712	208.939	227.628	222.389	243.343	216.32	221.953	1.00782	222.389	0.993801	5.75603	0.58535	12	1
Group 13	A-1759646.0	25 mg/kg	QDx1	IP	AMO-1 (DSMZ)	5000000	Matrigel (1:1)	Order 01	SCID-beige	F	21		200.687	234.829	243.396	227.653	222.382	208.695	216.576	222.031	1.00817	222.382	0.993774	5.59584	0.573811	13	1
Group 14	A-1759905.0	25 mg/kg	QDx1	IP	AMO-1 (DSMZ)	5000000	Matrigel (1:1)	Order 01	SCID-beige	F	22		217.17	201.052	222.382	234.507	207.857	243.722	227.674	222.052	1.00826	222.382	0.993774	5.61199	0.572777	14	1
Group 15	A-1755497.0	25 mg/kg	QDx1	IP	AMO-1 (DSMZ)	5000000	Matrigel (1:1)	Order 01	SCID-beige	F	22.8571		201.17	207.838	217.448	234.475	227.945	222.376	244.031	222.183	1.00886	222.376	0.993745	5.63035	0.563382	15	1
Group 16	A-1754024.7	25 mg/kg	QDx1	IP	AMO-1 (DSMZ)	5000000	Matrigel (1:1)	Order 01	SCID-beige	F	21		233.965	221.494	244.254	202.044	228.225	217.465	207.278	222.104	1.0085	221.494	0.989806	5.59092	0.568075	16	1
Group 17	A-1760661.0	25 mg/kg	QDx1	IP	AMO-1 (DSMZ)	5000000	Matrigel (1:1)	Order 01	SCID-beige	F	21.2857		206.993	233.644	244.535	202.065	217.469	220.92	228.238	221.981	1.00794	220.92	0.987238	5.62019	0.578575	17	1
Group 18	A-1760663.0	25 mg/kg	QDx1	IP	AMO-1 (DSMZ)	5000000	Matrigel (1:1)	Order 01	SCID-beige	F	22.1429		220.643	244.647	206.746	202.289	217.755	228.262	233.03	221.91	1.00762	220.643	0.986002	5.595	0.583147	18	1
Group 19	A-1726694.0	12.5 mg/kg	Q7Dx2	IV	AMO-1 (DSMZ)	5000000	Matrigel (1:1)	Order 01	SCID-beige	F	22.4286		244.652	218.047	228.262	203.484	232.742	220.633	206.746	222.081	1.00839	220.633	0.985954	5.47878	0.565859	19	1
Group 20	A-1726694.0	12.5 mg/kg	Q14Dx2	IV	AMO-1 (DSMZ)	5000000	Matrigel (1:1)	Order 01	SCID-beige	F	21.5714		206.024	203.613	220.624	228.501	218.31	245.265	232.738	222.154	1.00873	220.624	0.985915	5.57944	0.563829	20	1
Group 21	A-1747745.0	25 mg/kg	Q7Dx2	IV	AMO-1 (DSMZ)	5000000	Matrigel (1:1)	Order 01	SCID-beige	F	22.4286		232.603	218.334						225.469	1.02378	225.469	1.00757	7.13427	0.517142	21	1
Group 22	A-1747745.0	12.5 mg/kg	Q7Dx2	IV	AMO-1 (DSMZ)	5000000	Matrigel (1:1)	Order 01	SCID-beige	F	21.2857		245.555	205.861	220.282	232.441	218.605	204.249	229.727	222.389	1.00979	220.282	0.984389	5.59027	0.546403	22	1
Group 23	A-1747745.0	6.25 mg/kg	Q7Dx2	IV	AMO-1 (DSMZ)	5000000	Matrigel (1:1)	Order 01	SCID-beige	F	22		229.749	205.782	247.034	219.483	218.613	232.142	204.259	222.437	1.01001	219.483	0.980819	5.74011	0.548236	23	1
Group 24	A-1746463.0	25 mg/kg	Q7Dx2	IV	AMO-1 (DSMZ)	5000000	Matrigel (1:1)	Order 01	SCID-beige	F	22.2857		205.636		218.68			219.199		214.505	0.973995	218.68	0.977228	4.43709	0.795332	24	1
Group 25	A-1746463.0	12.5 mg/kg	Q7Dx2	IV	AMO-1 (DSMZ)	5000000	Matrigel (1:1)	Order 01	SCID-beige	F	22.7143		218.74	205.058	205.624	231.542	230.638	219.175	248.321	222.728	1.01134	219.175	0.979439	5.83211	0.530339	25	1
Group 26	A-1746463.0	6.25 mg/kg	Q7Dx2	IV	AMO-1 (DSMZ)	5000000	Matrigel (1:1)	Order 01	SCID-beige	F	21.4286		205.085	230.944	205.076	250.906	219.04	230.78	218.909	222.963	1.0124	219.04	0.978838	6.12755	0.524747	26	1
% T/C (mean) = mean(T)/mean(C)
% T/C (median) = median(T)/median(C)
T - current group value
C - control group value

## Sheet: Day 14 TV
Title: Anti-tumor Activity vs. AMO-1 (DSMZ) 10/12/2017
Study number:		AMO-1 (DSMZ) 10-12-17 MM				Cell Line:		AMO-1 (DSMZ)					Species:		Mouse
Study Director(s):		Michael Mitten				Type:		Xenograft					Strain:		SCID-beige
Dosing Begin:		10/26/2017				# Cell Imp.:		5.00e+006					Sex:		F
Measure Date:		10/26/2017				Location:		Right Hind Flank					Vendor:		Charles River Laboratories
Comments:						Susp. Med.:		Matrigel (1:1)					Project:
													Passage:
Group	Compound	Dosage	Frequency	Route	Cell Line	# of cells impanted	Susp. Med.	Order	Strain	Sex	Starting Body Wt. (g)	Relative to initial body wt., %	Body Weight (g) Day 14							Mean	% T/C (mean)	Median	% T/C (median)	StdErr	Student T Test	Grp #	Ctrl #
Group 01	A-1710252.0	0 mg/kg	QDx1	IP				Order 01	SCID-beige	F	22.8571	0	22.8571	22.8571	22.8571	22.8571	22.8571	22.8571	22.8571	22.8571	1	22.8571	1	1.45039e-15		1	1
Group 02	A-1710252.0	25 mg/kg	QDx1	IP				Order 01	SCID-beige	F	22.2857	0	22.2857	22.2857	22.2857	22.2857	22.2857	22.2857	22.2857	22.2857	0.975	22.2857	0.975	1.45039e-15	8.86797e-156	2	1
Group 03	A-1754965.7	25 mg/kg	QDx1	IP				Order 01	SCID-beige	F	22.4286	0	22.4286	22.4286	22.4286	22.4286	22.4286	22.4286	22.4286	22.4286	0.98125	22.4286	0.98125	1.45039e-15	2.09967e-154	3	1
Group 04	A-1751436.7	25 mg/kg	QDx1	IP				Order 01	SCID-beige	F	22.2857	0	22.2857	22.2857	22.2857	22.2857	22.2857	22.2857	22.2857	22.2857	0.975	22.2857	0.975	1.45039e-15	8.86797e-156	4	1
Group 05	A-1756296.0	25 mg/kg	QDx1	IP				Order 01	SCID-beige	F	21.5714	0	21.5714	21.5714	21.5714	21.5714	21.5714	21.5714	21.5714	21.5714	0.94375	21.5714	0.94375	1.45039e-15	1.18527e-159	5	1
Group 06	A-1759465.0	25 mg/kg	QDx1	IP				Order 01	SCID-beige	F	22.5714	0	22.5714	22.5714	22.5714	22.5714	22.5714	22.5714	22.5714	22.5714	0.9875	22.5714	0.9875	1.45039e-15	1.81616e-152	6	1
Group 07	A-1758977.0	25 mg/kg	QDx1	IP				Order 01	SCID-beige	F	22	0	22	22	22	22	22	22	22	22	0.9625	22	0.9625	0		7	1
Group 08	A-1754413.6	25 mg/kg	QDx1	IP				Order 01	SCID-beige	F	22.1429	0	22.1429	22.1429	22.1429	22.1429	22.1429	22.1429	22.1429	22.1429	0.96875	22.1429	0.96875	1.45039e-15	7.61753e-157	8	1
Group 09	A-1754672.7	25 mg/kg	QDx1	IP				Order 01	SCID-beige	F	22	0	22	22	22	22	22	22	22	22	0.9625	22	0.9625	0		9	1
Group 10	A-1756941.0	25 mg/kg	QDx1	IP				Order 01	SCID-beige	F	22.4286	0	22.4286	22.4286	22.4286	22.4286	22.4286	22.4286	22.4286	22.4286	0.98125	22.4286	0.98125	1.45039e-15	2.09967e-154	10	1
Group 11	A-1753718.0	25 mg/kg	QDx1	IP				Order 01	SCID-beige	F	23.2857	0	23.2857	23.2857	23.2857	23.2857	23.2857	23.2857	23.2857	23.2857	1.01875	23.2857	1.01875	1.45039e-15	2.09967e-154	11	1
Group 12	A-1754673.7	25 mg/kg	QDx1	IP				Order 01	SCID-beige	F	22	0	22	22	22	22	22	22	22	22	0.9625	22	0.9625	0		12	1
Group 13	A-1759646.0	25 mg/kg	QDx1	IP				Order 01	SCID-beige	F	21	0	21	21	21	21	21	21	21	21	0.91875	21	0.91875	0		13	1
Group 14	A-1759905.0	25 mg/kg	QDx1	IP				Order 01	SCID-beige	F	22	0	22	22	22	22	22	22	22	22	0.9625	22	0.9625	0		14	1
Group 15	A-1755497.0	25 mg/kg	QDx1	IP				Order 01	SCID-beige	F	22.8571	0	22.8571	22.8571	22.8571	22.8571	22.8571	22.8571	22.8571	22.8571	1	22.8571	1	1.45039e-15	0.0456329	15	1
Group 16	A-1754024.7	25 mg/kg	QDx1	IP				Order 01	SCID-beige	F	21	0	21	21	21	21	21	21	21	21	0.91875	21	0.91875	0		16	1
Group 17	A-1760661.0	25 mg/kg	QDx1	IP				Order 01	SCID-beige	F	21.2857	0	21.2857	21.2857	21.2857	21.2857	21.2857	21.2857	21.2857	21.2857	0.93125	21.2857	0.93125	1.45039e-15	1.30366e-160	17	1
Group 18	A-1760663.0	25 mg/kg	QDx1	IP				Order 01	SCID-beige	F	22.1429	0	22.1429	22.1429	22.1429	22.1429	22.1429	22.1429	22.1429	22.1429	0.96875	22.1429	0.96875	1.45039e-15	7.61753e-157	18	1
Group 19	A-1726694.0	12.5 mg/kg	Q7Dx2	IV				Order 01	SCID-beige	F	22.4286	0	22.4286	22.4286	22.4286	22.4286	22.4286	22.4286	22.4286	22.4286	0.98125	22.4286	0.98125	1.45039e-15	2.09967e-154	19	1
Group 20	A-1726694.0	12.5 mg/kg	Q14Dx2	IV				Order 01	SCID-beige	F	21.5714	0	21.5714	21.5714	21.5714	21.5714	21.5714	21.5714	21.5714	21.5714	0.94375	21.5714	0.94375	1.45039e-15	1.18527e-159	20	1
Group 21	A-1747745.0	25 mg/kg	Q7Dx2	IV				Order 01	SCID-beige	F	22.4286	0	22.4286	22.4286	22.4286	22.4286	22.4286	22.4286	22.4286	22.4286	0.98125	22.4286	0.98125	1.45039e-15	2.09967e-154	21	1
Group 22	A-1747745.0	12.5 mg/kg	Q7Dx2	IV				Order 01	SCID-beige	F	21.2857	0	21.2857	21.2857	21.2857	21.2857	21.2857	21.2857	21.2857	21.2857	0.93125	21.2857	0.93125	1.45039e-15	1.30366e-160	22	1
Group 23	A-1747745.0	6.25 mg/kg	Q7Dx2	IV				Order 01	SCID-beige	F	22	0	22	22	22	22	22	22	22	22	0.9625	22	0.9625	0		23	1
Group 24	A-1746463.0	25 mg/kg	Q7Dx2	IV				Order 01	SCID-beige	F	22.2857	0	22.2857	22.2857	22.2857	22.2857	22.2857	22.2857	22.2857	22.2857	0.975	22.2857	0.975	1.45039e-15	8.86797e-156	24	1
Group 25	A-1746463.0	12.5 mg/kg	Q7Dx2	IV				Order 01	SCID-beige	F	22.7143	0	22.7143	22.7143	22.7143	22.7143	22.7143	22.7143	22.7143	22.7143	0.99375	22.7143	0.99375	1.45039e-15	3.7195e-149	25	1
Group 26	A-1746463.0	6.25 mg/kg	Q7Dx2	IV				Order 01	SCID-beige	F	21.4286	0	21.4286	21.4286	21.4286	21.4286	21.4286	21.4286	21.4286	21.4286	0.9375	21.4286	0.9375	1.45039e-15	3.7195e-160	26	1
% T/C (mean) = mean(T)/mean(C)
% T/C (median) = median(T)/median(C)
T - current group value
C - control group value
Group	Compound	Dosage	Frequency	Route	Cell Line	# of cells impanted	Susp. Med.	Order	Strain	Sex	Starting Body Wt. (g)	Relative to initial body wt., %	Body Weight (g) Day 14							Mean	% T/C	Median	% T/C	Std Error	Student T Test	Grp #	Ctrl #
Group 01	A-1710252.0	0 mg/kg	QDx1	IP	AMO-1 (DSMZ)	5000000	Matrigel (1:1)	Order 01	SCID-beige	F	22.8571	0	22.8571	22.8571	22.8571	22.8571	22.8571	22.8571	22.8571	22.8571	1	22.8571	1	1.45039e-15		1	1
Group 02	A-1710252.0	25 mg/kg	QDx1	IP	AMO-1 (DSMZ)	5000000	Matrigel (1:1)	Order 01	SCID-beige	F	22.2857	0	22.2857	22.2857	22.2857	22.2857	22.2857	22.2857	22.2857	22.2857	0.975	22.2857	0.975	1.45039e-15	8.86797e-156	2	1
Group 03	A-1754965.7	25 mg/kg	QDx1	IP	AMO-1 (DSMZ)	5000000	Matrigel (1:1)	Order 01	SCID-beige	F	22.4286	0	22.4286	22.4286	22.4286	22.4286	22.4286	22.4286	22.4286	22.4286	0.98125	22.4286	0.98125	1.45039e-15	2.09967e-154	3	1
Group 04	A-1751436.7	25 mg/kg	QDx1	IP	AMO-1 (DSMZ)	5000000	Matrigel (1:1)	Order 01	SCID-beige	F	22.2857	0	22.2857	22.2857	22.2857	22.2857	22.2857	22.2857	22.2857	22.2857	0.975	22.2857	0.975	1.45039e-15	8.86797e-156	4	1
Group 05	A-1756296.0	25 mg/kg	QDx1	IP	AMO-1 (DSMZ)	5000000	Matrigel (1:1)	Order 01	SCID-beige	F	21.5714	0	21.5714	21.5714	21.5714	21.5714	21.5714	21.5714	21.5714	21.5714	0.94375	21.5714	0.94375	1.45039e-15	1.18527e-159	5	1
Group 06	A-1759465.0	25 mg/kg	QDx1	IP	AMO-1 (DSMZ)	5000000	Matrigel (1:1)	Order 01	SCID-beige	F	22.5714	0	22.5714	22.5714	22.5714	22.5714	22.5714	22.5714	22.5714	22.5714	0.9875	22.5714	0.9875	1.45039e-15	1.81616e-152	6	1
Group 07	A-1758977.0	25 mg/kg	QDx1	IP	AMO-1 (DSMZ)	5000000	Matrigel (1:1)	Order 01	SCID-beige	F	22	0	22	22	22	22	22	22	22	22	0.9625	22	0.9625	0		7	1
Group 08	A-1754413.6	25 mg/kg	QDx1	IP	AMO-1 (DSMZ)	5000000	Matrigel (1:1)	Order 01	SCID-beige	F	22.1429	0	22.1429	22.1429	22.1429	22.1429	22.1429	22.1429	22.1429	22.1429	0.96875	22.1429	0.96875	1.45039e-15	7.61753e-157	8	1
Group 09	A-1754672.7	25 mg/kg	QDx1	IP	AMO-1 (DSMZ)	5000000	Matrigel (1:1)	Order 01	SCID-beige	F	22	0	22	22	22	22	22	22	22	22	0.9625	22	0.9625	0		9	1
Group 10	A-1756941.0	25 mg/kg	QDx1	IP	AMO-1 (DSMZ)	5000000	Matrigel (1:1)	Order 01	SCID-beige	F	22.4286	0	22.4286	22.4286	22.4286	22.4286	22.4286	22.4286	22.4286	22.4286	0.98125	22.4286	0.98125	1.45039e-15	2.09967e-154	10	1
Group 11	A-1753718.0	25 mg/kg	QDx1	IP	AMO-1 (DSMZ)	5000000	Matrigel (1:1)	Order 01	SCID-beige	F	23.2857	0	23.2857	23.2857	23.2857	23.2857	23.2857	23.2857	23.2857	23.2857	1.01875	23.2857	1.01875	1.45039e-15	2.09967e-154	11	1
Group 12	A-1754673.7	25 mg/kg	QDx1	IP	AMO-1 (DSMZ)	5000000	Matrigel (1:1)	Order 01	SCID-beige	F	22	0	22	22	22	22	22	22	22	22	0.9625	22	0.9625	0		12	1
Group 13	A-1759646.0	25 mg/kg	QDx1	IP	AMO-1 (DSMZ)	5000000	Matrigel (1:1)	Order 01	SCID-beige	F	21	0	21	21	21	21	21	21	21	21	0.91875	21	0.91875	0		13	1
Group 14	A-1759905.0	25 mg/kg	QDx1	IP	AMO-1 (DSMZ)	5000000	Matrigel (1:1)	Order 01	SCID-beige	F	22	0	22	22	22	22	22	22	22	22	0.9625	22	0.9625	0		14	1
Group 15	A-1755497.0	25 mg/kg	QDx1	IP	AMO-1 (DSMZ)	5000000	Matrigel (1:1)	Order 01	SCID-beige	F	22.8571	0	22.8571	22.8571	22.8571	22.8571	22.8571	22.8571	22.8571	22.8571	1	22.8571	1	1.45039e-15	0.0456329	15	1
Group 16	A-1754024.7	25 mg/kg	QDx1	IP	AMO-1 (DSMZ)	5000000	Matrigel (1:1)	Order 01	SCID-beige	F	21	0	21	21	21	21	21	21	21	21	0.91875	21	0.91875	0		16	1
Group 17	A-1760661.0	25 mg/kg	QDx1	IP	AMO-1 (DSMZ)	5000000	Matrigel (1:1)	Order 01	SCID-beige	F	21.2857	0	21.2857	21.2857	21.2857	21.2857	21.2857	21.2857	21.2857	21.2857	0.93125	21.2857	0.93125	1.45039e-15	1.30366e-160	17	1
Group 18	A-1760663.0	25 mg/kg	QDx1	IP	AMO-1 (DSMZ)	5000000	Matrigel (1:1)	Order 01	SCID-beige	F	22.1429	0	22.1429	22.1429	22.1429	22.1429	22.1429	22.1429	22.1429	22.1429	0.96875	22.1429	0.96875	1.45039e-15	7.61753e-157	18	1
Group 19	A-1726694.0	12.5 mg/kg	Q7Dx2	IV	AMO-1 (DSMZ)	5000000	Matrigel (1:1)	Order 01	SCID-beige	F	22.4286	0	22.4286	22.4286	22.4286	22.4286	22.4286	22.4286	22.4286	22.4286	0.98125	22.4286	0.98125	1.45039e-15	2.09967e-154	19	1
Group 20	A-1726694.0	12.5 mg/kg	Q14Dx2	IV	AMO-1 (DSMZ)	5000000	Matrigel (1:1)	Order 01	SCID-beige	F	21.5714	0	21.5714	21.5714	21.5714	21.5714	21.5714	21.5714	21.5714	21.5714	0.94375	21.5714	0.94375	1.45039e-15	1.18527e-159	20	1
Group 21	A-1747745.0	25 mg/kg	Q7Dx2	IV	AMO-1 (DSMZ)	5000000	Matrigel (1:1)	Order 01	SCID-beige	F	22.4286	0	22.4286	22.4286	22.4286	22.4286	22.4286	22.4286	22.4286	22.4286	0.98125	22.4286	0.98125	1.45039e-15	2.09967e-154	21	1
Group 22	A-1747745.0	12.5 mg/kg	Q7Dx2	IV	AMO-1 (DSMZ)	5000000	Matrigel (1:1)	Order 01	SCID-beige	F	21.2857	0	21.2857	21.2857	21.2857	21.2857	21.2857	21.2857	21.2857	21.2857	0.93125	21.2857	0.93125	1.45039e-15	1.30366e-160	22	1
Group 23	A-1747745.0	6.25 mg/kg	Q7Dx2	IV	AMO-1 (DSMZ)	5000000	Matrigel (1:1)	Order 01	SCID-beige	F	22	0	22	22	22	22	22	22	22	22	0.9625	22	0.9625	0		23	1
Group 24	A-1746463.0	25 mg/kg	Q7Dx2	IV	AMO-1 (DSMZ)	5000000	Matrigel (1:1)	Order 01	SCID-beige	F	22.2857	0	22.2857	22.2857	22.2857	22.2857	22.2857	22.2857	22.2857	22.2857	0.975	22.2857	0.975	1.45039e-15	8.86797e-156	24	1
Group 25	A-1746463.0	12.5 mg/kg	Q7Dx2	IV	AMO-1 (DSMZ)	5000000	Matrigel (1:1)	Order 01	SCID-beige	F	22.7143	0	22.7143	22.7143	22.7143	22.7143	22.7143	22.7143	22.7143	22.7143	0.99375	22.7143	0.99375	1.45039e-15	3.7195e-149	25	1
Group 26	A-1746463.0	6.25 mg/kg	Q7Dx2	IV	AMO-1 (DSMZ)	5000000	Matrigel (1:1)	Order 01	SCID-beige	F	21.4286	0	21.4286	21.4286	21.4286	21.4286	21.4286	21.4286	21.4286	21.4286	0.9375	21.4286	0.9375	1.45039e-15	3.7195e-160	26	1
% T/C (mean) = mean(T)/mean(C)
% T/C (median) = median(T)/median(C)
T - current group value
C - control group value

## Sheet: Day 19 TV
Title: Anti-tumor Activity vs. AMO-1 (DSMZ) 10/12/2017
Study number:		AMO-1 (DSMZ) 10-12-17 MM				Cell Line:		AMO-1 (DSMZ)					Species:		Mouse
Study Director(s):		Michael Mitten				Type:		Xenograft					Strain:		SCID-beige
Dosing Begin:		10/26/2017				# Cell Imp.:		5.00e+006					Sex:		F
Measure Date:		10/31/2017				Location:		Right Hind Flank					Vendor:		Charles River Laboratories
Comments:						Susp. Med.:		Matrigel (1:1)					Project:
													Passage:
Group	Compound	Dosage	Frequency	Route	Cell Line	# of cells impanted	Susp. Med.	Order	Strain	Sex	Starting Body Wt. (g)	Relative to initial body wt., %	Mortality Observation Day 19							Mean	% T/C (mean)	Median	% T/C (median)	StdErr	Student T Test	Grp #	Ctrl #
Group 01	A-1710252.0	0 mg/kg	QDx1	IP				Order 01	SCID-beige	F	22.8571									=IF(COUNT($N$12:$T$12)=0,NA(),(AVERAGE($N$12:$T$12)))		=IF(COUNT($N$12:$T$12)=0,NA(),(MEDIAN($N$12:$T$12)))		=IF(COUNT($N$12:$T$12)<2,NA(),STDEV($N$12:$T$12)/SQRT(COUNT($N$12:$T$12)))		1	1
Group 02	A-1710252.0	25 mg/kg	QDx1	IP				Order 01	SCID-beige	F	22.2857									=IF(COUNT($N$13:$T$13)=0,NA(),(AVERAGE($N$13:$T$13)))		=IF(COUNT($N$13:$T$13)=0,NA(),(MEDIAN($N$13:$T$13)))		=IF(COUNT($N$13:$T$13)<2,NA(),STDEV($N$13:$T$13)/SQRT(COUNT($N$13:$T$13)))	=IF(ISERROR(TTEST($N$13:$T$13,OFFSET($N$12:$T$37, $AB$13-1, 0, 1, 6),2,2)),"",TTEST($N$13:$T$13,OFFSET($N$12:$T$37, $AB$13-1, 0, 1, 6),2,2))	2	1
Group 03	A-1754965.7	25 mg/kg	QDx1	IP				Order 01	SCID-beige	F	22.4286									=IF(COUNT($N$14:$T$14)=0,NA(),(AVERAGE($N$14:$T$14)))		=IF(COUNT($N$14:$T$14)=0,NA(),(MEDIAN($N$14:$T$14)))		=IF(COUNT($N$14:$T$14)<2,NA(),STDEV($N$14:$T$14)/SQRT(COUNT($N$14:$T$14)))	=IF(ISERROR(TTEST($N$14:$T$14,OFFSET($N$12:$T$37, $AB$14-1, 0, 1, 6),2,2)),"",TTEST($N$14:$T$14,OFFSET($N$12:$T$37, $AB$14-1, 0, 1, 6),2,2))	3	1
Group 04	A-1751436.7	25 mg/kg	QDx1	IP				Order 01	SCID-beige	F	22.2857			FD						=IF(COUNT($N$15:$T$15)=0,NA(),(AVERAGE($N$15:$T$15)))		=IF(COUNT($N$15:$T$15)=0,NA(),(MEDIAN($N$15:$T$15)))		=IF(COUNT($N$15:$T$15)<2,NA(),STDEV($N$15:$T$15)/SQRT(COUNT($N$15:$T$15)))	=IF(ISERROR(TTEST($N$15:$T$15,OFFSET($N$12:$T$37, $AB$15-1, 0, 1, 6),2,2)),"",TTEST($N$15:$T$15,OFFSET($N$12:$T$37, $AB$15-1, 0, 1, 6),2,2))	4	1
Group 05	A-1756296.0	25 mg/kg	QDx1	IP				Order 01	SCID-beige	F	21.5714									=IF(COUNT($N$16:$T$16)=0,NA(),(AVERAGE($N$16:$T$16)))		=IF(COUNT($N$16:$T$16)=0,NA(),(MEDIAN($N$16:$T$16)))		=IF(COUNT($N$16:$T$16)<2,NA(),STDEV($N$16:$T$16)/SQRT(COUNT($N$16:$T$16)))	=IF(ISERROR(TTEST($N$16:$T$16,OFFSET($N$12:$T$37, $AB$16-1, 0, 1, 6),2,2)),"",TTEST($N$16:$T$16,OFFSET($N$12:$T$37, $AB$16-1, 0, 1, 6),2,2))	5	1
Group 06	A-1759465.0	25 mg/kg	QDx1	IP				Order 01	SCID-beige	F	22.5714									=IF(COUNT($N$17:$T$17)=0,NA(),(AVERAGE($N$17:$T$17)))		=IF(COUNT($N$17:$T$17)=0,NA(),(MEDIAN($N$17:$T$17)))		=IF(COUNT($N$17:$T$17)<2,NA(),STDEV($N$17:$T$17)/SQRT(COUNT($N$17:$T$17)))	=IF(ISERROR(TTEST($N$17:$T$17,OFFSET($N$12:$T$37, $AB$17-1, 0, 1, 6),2,2)),"",TTEST($N$17:$T$17,OFFSET($N$12:$T$37, $AB$17-1, 0, 1, 6),2,2))	6	1
Group 07	A-1758977.0	25 mg/kg	QDx1	IP				Order 01	SCID-beige	F	22									=IF(COUNT($N$18:$T$18)=0,NA(),(AVERAGE($N$18:$T$18)))		=IF(COUNT($N$18:$T$18)=0,NA(),(MEDIAN($N$18:$T$18)))		=IF(COUNT($N$18:$T$18)<2,NA(),STDEV($N$18:$T$18)/SQRT(COUNT($N$18:$T$18)))	=IF(ISERROR(TTEST($N$18:$T$18,OFFSET($N$12:$T$37, $AB$18-1, 0, 1, 6),2,2)),"",TTEST($N$18:$T$18,OFFSET($N$12:$T$37, $AB$18-1, 0, 1, 6),2,2))	7	1
Group 08	A-1754413.6	25 mg/kg	QDx1	IP				Order 01	SCID-beige	F	22.1429									=IF(COUNT($N$19:$T$19)=0,NA(),(AVERAGE($N$19:$T$19)))		=IF(COUNT($N$19:$T$19)=0,NA(),(MEDIAN($N$19:$T$19)))		=IF(COUNT($N$19:$T$19)<2,NA(),STDEV($N$19:$T$19)/SQRT(COUNT($N$19:$T$19)))	=IF(ISERROR(TTEST($N$19:$T$19,OFFSET($N$12:$T$37, $AB$19-1, 0, 1, 6),2,2)),"",TTEST($N$19:$T$19,OFFSET($N$12:$T$37, $AB$19-1, 0, 1, 6),2,2))	8	1
Group 09	A-1754672.7	25 mg/kg	QDx1	IP				Order 01	SCID-beige	F	22									=IF(COUNT($N$20:$T$20)=0,NA(),(AVERAGE($N$20:$T$20)))		=IF(COUNT($N$20:$T$20)=0,NA(),(MEDIAN($N$20:$T$20)))		=IF(COUNT($N$20:$T$20)<2,NA(),STDEV($N$20:$T$20)/SQRT(COUNT($N$20:$T$20)))	=IF(ISERROR(TTEST($N$20:$T$20,OFFSET($N$12:$T$37, $AB$20-1, 0, 1, 6),2,2)),"",TTEST($N$20:$T$20,OFFSET($N$12:$T$37, $AB$20-1, 0, 1, 6),2,2))	9	1
Group 10	A-1756941.0	25 mg/kg	QDx1	IP				Order 01	SCID-beige	F	22.4286									=IF(COUNT($N$21:$T$21)=0,NA(),(AVERAGE($N$21:$T$21)))		=IF(COUNT($N$21:$T$21)=0,NA(),(MEDIAN($N$21:$T$21)))		=IF(COUNT($N$21:$T$21)<2,NA(),STDEV($N$21:$T$21)/SQRT(COUNT($N$21:$T$21)))	=IF(ISERROR(TTEST($N$21:$T$21,OFFSET($N$12:$T$37, $AB$21-1, 0, 1, 6),2,2)),"",TTEST($N$21:$T$21,OFFSET($N$12:$T$37, $AB$21-1, 0, 1, 6),2,2))	10	1
Group 11	A-1753718.0	25 mg/kg	QDx1	IP				Order 01	SCID-beige	F	23.2857									=IF(COUNT($N$22:$T$22)=0,NA(),(AVERAGE($N$22:$T$22)))		=IF(COUNT($N$22:$T$22)=0,NA(),(MEDIAN($N$22:$T$22)))		=IF(COUNT($N$22:$T$22)<2,NA(),STDEV($N$22:$T$22)/SQRT(COUNT($N$22:$T$22)))	=IF(ISERROR(TTEST($N$22:$T$22,OFFSET($N$12:$T$37, $AB$22-1, 0, 1, 6),2,2)),"",TTEST($N$22:$T$22,OFFSET($N$12:$T$37, $AB$22-1, 0, 1, 6),2,2))	11	1
Group 12	A-1754673.7	25 mg/kg	QDx1	IP				Order 01	SCID-beige	F	22									=IF(COUNT($N$23:$T$23)=0,NA(),(AVERAGE($N$23:$T$23)))		=IF(COUNT($N$23:$T$23)=0,NA(),(MEDIAN($N$23:$T$23)))		=IF(COUNT($N$23:$T$23)<2,NA(),STDEV($N$23:$T$23)/SQRT(COUNT($N$23:$T$23)))	=IF(ISERROR(TTEST($N$23:$T$23,OFFSET($N$12:$T$37, $AB$23-1, 0, 1, 6),2,2)),"",TTEST($N$23:$T$23,OFFSET($N$12:$T$37, $AB$23-1, 0, 1, 6),2,2))	12	1
Group 13	A-1759646.0	25 mg/kg	QDx1	IP				Order 01	SCID-beige	F	21									=IF(COUNT($N$24:$T$24)=0,NA(),(AVERAGE($N$24:$T$24)))		=IF(COUNT($N$24:$T$24)=0,NA(),(MEDIAN($N$24:$T$24)))		=IF(COUNT($N$24:$T$24)<2,NA(),STDEV($N$24:$T$24)/SQRT(COUNT($N$24:$T$24)))	=IF(ISERROR(TTEST($N$24:$T$24,OFFSET($N$12:$T$37, $AB$24-1, 0, 1, 6),2,2)),"",TTEST($N$24:$T$24,OFFSET($N$12:$T$37, $AB$24-1, 0, 1, 6),2,2))	13	1
Group 14	A-1759905.0	25 mg/kg	QDx1	IP				Order 01	SCID-beige	F	22									=IF(COUNT($N$25:$T$25)=0,NA(),(AVERAGE($N$25:$T$25)))		=IF(COUNT($N$25:$T$25)=0,NA(),(MEDIAN($N$25:$T$25)))		=IF(COUNT($N$25:$T$25)<2,NA(),STDEV($N$25:$T$25)/SQRT(COUNT($N$25:$T$25)))	=IF(ISERROR(TTEST($N$25:$T$25,OFFSET($N$12:$T$37, $AB$25-1, 0, 1, 6),2,2)),"",TTEST($N$25:$T$25,OFFSET($N$12:$T$37, $AB$25-1, 0, 1, 6),2,2))	14	1
Group 15	A-1755497.0	25 mg/kg	QDx1	IP				Order 01	SCID-beige	F	22.8571									=IF(COUNT($N$26:$T$26)=0,NA(),(AVERAGE($N$26:$T$26)))		=IF(COUNT($N$26:$T$26)=0,NA(),(MEDIAN($N$26:$T$26)))		=IF(COUNT($N$26:$T$26)<2,NA(),STDEV($N$26:$T$26)/SQRT(COUNT($N$26:$T$26)))	=IF(ISERROR(TTEST($N$26:$T$26,OFFSET($N$12:$T$37, $AB$26-1, 0, 1, 6),2,2)),"",TTEST($N$26:$T$26,OFFSET($N$12:$T$37, $AB$26-1, 0, 1, 6),2,2))	15	1
Group 16	A-1754024.7	25 mg/kg	QDx1	IP				Order 01	SCID-beige	F	21									=IF(COUNT($N$27:$T$27)=0,NA(),(AVERAGE($N$27:$T$27)))		=IF(COUNT($N$27:$T$27)=0,NA(),(MEDIAN($N$27:$T$27)))		=IF(COUNT($N$27:$T$27)<2,NA(),STDEV($N$27:$T$27)/SQRT(COUNT($N$27:$T$27)))	=IF(ISERROR(TTEST($N$27:$T$27,OFFSET($N$12:$T$37, $AB$27-1, 0, 1, 6),2,2)),"",TTEST($N$27:$T$27,OFFSET($N$12:$T$37, $AB$27-1, 0, 1, 6),2,2))	16	1
Group 17	A-1760661.0	25 mg/kg	QDx1	IP				Order 01	SCID-beige	F	21.2857									=IF(COUNT($N$28:$T$28)=0,NA(),(AVERAGE($N$28:$T$28)))		=IF(COUNT($N$28:$T$28)=0,NA(),(MEDIAN($N$28:$T$28)))		=IF(COUNT($N$28:$T$28)<2,NA(),STDEV($N$28:$T$28)/SQRT(COUNT($N$28:$T$28)))	=IF(ISERROR(TTEST($N$28:$T$28,OFFSET($N$12:$T$37, $AB$28-1, 0, 1, 6),2,2)),"",TTEST($N$28:$T$28,OFFSET($N$12:$T$37, $AB$28-1, 0, 1, 6),2,2))	17	1
Group 18	A-1760663.0	25 mg/kg	QDx1	IP				Order 01	SCID-beige	F	22.1429									=IF(COUNT($N$29:$T$29)=0,NA(),(AVERAGE($N$29:$T$29)))		=IF(COUNT($N$29:$T$29)=0,NA(),(MEDIAN($N$29:$T$29)))		=IF(COUNT($N$29:$T$29)<2,NA(),STDEV($N$29:$T$29)/SQRT(COUNT($N$29:$T$29)))	=IF(ISERROR(TTEST($N$29:$T$29,OFFSET($N$12:$T$37, $AB$29-1, 0, 1, 6),2,2)),"",TTEST($N$29:$T$29,OFFSET($N$12:$T$37, $AB$29-1, 0, 1, 6),2,2))	18	1
Group 19	A-1726694.0	12.5 mg/kg	Q7Dx2	IV				Order 01	SCID-beige	F	22.4286									=IF(COUNT($N$30:$T$30)=0,NA(),(AVERAGE($N$30:$T$30)))		=IF(COUNT($N$30:$T$30)=0,NA(),(MEDIAN($N$30:$T$30)))		=IF(COUNT($N$30:$T$30)<2,NA(),STDEV($N$30:$T$30)/SQRT(COUNT($N$30:$T$30)))	=IF(ISERROR(TTEST($N$30:$T$30,OFFSET($N$12:$T$37, $AB$30-1, 0, 1, 6),2,2)),"",TTEST($N$30:$T$30,OFFSET($N$12:$T$37, $AB$30-1, 0, 1, 6),2,2))	19	1
Group 20	A-1726694.0	12.5 mg/kg	Q14Dx2	IV				Order 01	SCID-beige	F	21.5714									=IF(COUNT($N$31:$T$31)=0,NA(),(AVERAGE($N$31:$T$31)))		=IF(COUNT($N$31:$T$31)=0,NA(),(MEDIAN($N$31:$T$31)))		=IF(COUNT($N$31:$T$31)<2,NA(),STDEV($N$31:$T$31)/SQRT(COUNT($N$31:$T$31)))	=IF(ISERROR(TTEST($N$31:$T$31,OFFSET($N$12:$T$37, $AB$31-1, 0, 1, 6),2,2)),"",TTEST($N$31:$T$31,OFFSET($N$12:$T$37, $AB$31-1, 0, 1, 6),2,2))	20	1
Group 21	A-1747745.0	25 mg/kg	Q7Dx2	IV				Order 01	SCID-beige	F	22.4286							MORB		=IF(COUNT($N$32:$T$32)=0,NA(),(AVERAGE($N$32:$T$32)))		=IF(COUNT($N$32:$T$32)=0,NA(),(MEDIAN($N$32:$T$32)))		=IF(COUNT($N$32:$T$32)<2,NA(),STDEV($N$32:$T$32)/SQRT(COUNT($N$32:$T$32)))	=IF(ISERROR(TTEST($N$32:$T$32,OFFSET($N$12:$T$37, $AB$32-1, 0, 1, 6),2,2)),"",TTEST($N$32:$T$32,OFFSET($N$12:$T$37, $AB$32-1, 0, 1, 6),2,2))	21	1
Group 22	A-1747745.0	12.5 mg/kg	Q7Dx2	IV				Order 01	SCID-beige	F	21.2857									=IF(COUNT($N$33:$T$33)=0,NA(),(AVERAGE($N$33:$T$33)))		=IF(COUNT($N$33:$T$33)=0,NA(),(MEDIAN($N$33:$T$33)))		=IF(COUNT($N$33:$T$33)<2,NA(),STDEV($N$33:$T$33)/SQRT(COUNT($N$33:$T$33)))	=IF(ISERROR(TTEST($N$33:$T$33,OFFSET($N$12:$T$37, $AB$33-1, 0, 1, 6),2,2)),"",TTEST($N$33:$T$33,OFFSET($N$12:$T$37, $AB$33-1, 0, 1, 6),2,2))	22	1
Group 23	A-1747745.0	6.25 mg/kg	Q7Dx2	IV				Order 01	SCID-beige	F	22									=IF(COUNT($N$34:$T$34)=0,NA(),(AVERAGE($N$34:$T$34)))		=IF(COUNT($N$34:$T$34)=0,NA(),(MEDIAN($N$34:$T$34)))		=IF(COUNT($N$34:$T$34)<2,NA(),STDEV($N$34:$T$34)/SQRT(COUNT($N$34:$T$34)))	=IF(ISERROR(TTEST($N$34:$T$34,OFFSET($N$12:$T$37, $AB$34-1, 0, 1, 6),2,2)),"",TTEST($N$34:$T$34,OFFSET($N$12:$T$37, $AB$34-1, 0, 1, 6),2,2))	23	1
Group 24	A-1746463.0	25 mg/kg	Q7Dx2	IV				Order 01	SCID-beige	F	22.2857						STOX		STOX	=IF(COUNT($N$35:$T$35)=0,NA(),(AVERAGE($N$35:$T$35)))		=IF(COUNT($N$35:$T$35)=0,NA(),(MEDIAN($N$35:$T$35)))		=IF(COUNT($N$35:$T$35)<2,NA(),STDEV($N$35:$T$35)/SQRT(COUNT($N$35:$T$35)))	=IF(ISERROR(TTEST($N$35:$T$35,OFFSET($N$12:$T$37, $AB$35-1, 0, 1, 6),2,2)),"",TTEST($N$35:$T$35,OFFSET($N$12:$T$37, $AB$35-1, 0, 1, 6),2,2))	24	1
Group 25	A-1746463.0	12.5 mg/kg	Q7Dx2	IV				Order 01	SCID-beige	F	22.7143									=IF(COUNT($N$36:$T$36)=0,NA(),(AVERAGE($N$36:$T$36)))		=IF(COUNT($N$36:$T$36)=0,NA(),(MEDIAN($N$36:$T$36)))		=IF(COUNT($N$36:$T$36)<2,NA(),STDEV($N$36:$T$36)/SQRT(COUNT($N$36:$T$36)))	=IF(ISERROR(TTEST($N$36:$T$36,OFFSET($N$12:$T$37, $AB$36-1, 0, 1, 6),2,2)),"",TTEST($N$36:$T$36,OFFSET($N$12:$T$37, $AB$36-1, 0, 1, 6),2,2))	25	1
Group 26	A-1746463.0	6.25 mg/kg	Q7Dx2	IV				Order 01	SCID-beige	F	21.4286									=IF(COUNT($N$37:$T$37)=0,NA(),(AVERAGE($N$37:$T$37)))		=IF(COUNT($N$37:$T$37)=0,NA(),(MEDIAN($N$37:$T$37)))		=IF(COUNT($N$37:$T$37)<2,NA(),STDEV($N$37:$T$37)/SQRT(COUNT($N$37:$T$37)))	=IF(ISERROR(TTEST($N$37:$T$37,OFFSET($N$12:$T$37, $AB$37-1, 0, 1, 6),2,2)),"",TTEST($N$37:$T$37,OFFSET($N$12:$T$37, $AB$37-1, 0, 1, 6),2,2))	26	1
% T/C (mean) = mean(T)/mean(C)
% T/C (median) = median(T)/median(C)
T - current group value
C - control group value
Group	Compound	Dosage	Frequency	Route	Cell Line	# of cells impanted	Susp. Med.	Order	Strain	Sex	Starting Body Wt. (g)	Relative to initial body wt., %	Xenograft AMO-1 (DSMZ) (mm³) Day 19							Mean	% T/C (mean)	Median	% T/C (median)	StdErr	Student T Test	Grp #	Ctrl #
Group 01	A-1710252.0	0 mg/kg	QDx1	IP	AMO-1 (DSMZ)	5000000	Matrigel (1:1)	Order 01	SCID-beige	F	22.8571		268.033	432.575	498.215	366.368	348.932	501.512	350.306	395.134	1	366.368	1	32.5394		1	1
Group 02	A-1710252.0	25 mg/kg	QDx1	IP	AMO-1 (DSMZ)	5000000	Matrigel (1:1)	Order 01	SCID-beige	F	22.2857		34.6018	43.2392	23.1113	18.6279	30.2179	31.5848	24.1704	29.3648	0.0743159	30.2179	0.0824797	3.11277	3.44424e-07	2	1
Group 03	A-1754965.7	25 mg/kg	QDx1	IP	AMO-1 (DSMZ)	5000000	Matrigel (1:1)	Order 01	SCID-beige	F	22.4286		83.0341	42.2964	173.663	79.9523	82.8254	111.25	128.794	100.259	0.253735	83.0341	0.226641	15.9582	7.88856e-06	3	1
Group 04	A-1751436.7	25 mg/kg	QDx1	IP	AMO-1 (DSMZ)	5000000	Matrigel (1:1)	Order 01	SCID-beige	F	22.2857		124.767	FD	106.892	161.496	154.696	62.5851	73.7069	114.024	0.28857	115.83	0.316156	16.6788	3.55914e-05	4	1
Group 05	A-1756296.0	25 mg/kg	QDx1	IP	AMO-1 (DSMZ)	5000000	Matrigel (1:1)	Order 01	SCID-beige	F	21.5714		96.7173	66.2771	111.564	29.2055	104.06	89.5418	74.579	81.7063	0.206781	89.5418	0.244404	10.6044	2.50206e-06	5	1
Group 06	A-1759465.0	25 mg/kg	QDx1	IP	AMO-1 (DSMZ)	5000000	Matrigel (1:1)	Order 01	SCID-beige	F	22.5714		20.5913	41.4409	19.8841	54.3112	37.6578	18.463	39.9369	33.1836	0.0839806	37.6578	0.102787	5.19231	4.16248e-07	6	1
Group 07	A-1758977.0	25 mg/kg	QDx1	IP	AMO-1 (DSMZ)	5000000	Matrigel (1:1)	Order 01	SCID-beige	F	22		368.066	73.8049	135.624	45.2487	58.1006	87.9634	103.455	124.609	0.315359	87.9634	0.240096	42.1125	0.000508236	7	1
Group 08	A-1754413.6	25 mg/kg	QDx1	IP	AMO-1 (DSMZ)	5000000	Matrigel (1:1)	Order 01	SCID-beige	F	22.1429		58.7983	151.781	65.625	108.02	105.724	100.615	100.49	98.722	0.249844	100.615	0.274628	11.5951	4.65749e-06	8	1
Group 09	A-1754672.7	25 mg/kg	QDx1	IP	AMO-1 (DSMZ)	5000000	Matrigel (1:1)	Order 01	SCID-beige	F	22		205.659	336.047	418.511	335.669	57.8692	286.618	221.051	265.918	0.672981	286.618	0.782322	44.3001	0.0413779	9	1
Group 10	A-1756941.0	25 mg/kg	QDx1	IP	AMO-1 (DSMZ)	5000000	Matrigel (1:1)	Order 01	SCID-beige	F	22.4286		411.752	335.891	344.81	303.823	528.254	436.394	424.626	397.936	1.00709	411.752	1.12388	28.8239	0.9219	10	1
Group 11	A-1753718.0	25 mg/kg	QDx1	IP	AMO-1 (DSMZ)	5000000	Matrigel (1:1)	Order 01	SCID-beige	F	23.2857		137.366	241.571	108.663	167.077	103.209	188.307	164.717	158.701	0.401639	164.717	0.449595	18.1846	7.27341e-05	11	1
Group 12	A-1754673.7	25 mg/kg	QDx1	IP	AMO-1 (DSMZ)	5000000	Matrigel (1:1)	Order 01	SCID-beige	F	22		153.313	169.65	203.04	277.492	167.128	279.898	238.489	212.716	0.538338	203.04	0.554197	20.0766	0.000695663	12	1
Group 13	A-1759646.0	25 mg/kg	QDx1	IP	AMO-1 (DSMZ)	5000000	Matrigel (1:1)	Order 01	SCID-beige	F	21		57.0355	144.766	210.696	60.9935	57.6294	52.577	87.4855	95.8832	0.24266	60.9935	0.166481	22.7341	1.67108e-05	13	1
Group 14	A-1759905.0	25 mg/kg	QDx1	IP	AMO-1 (DSMZ)	5000000	Matrigel (1:1)	Order 01	SCID-beige	F	22		333.814	261.141	257.925	245.656	278.03	280.753	271.989	275.615	0.697523	271.989	0.742392	10.7487	0.00503373	14	1
Group 15	A-1755497.0	25 mg/kg	QDx1	IP	AMO-1 (DSMZ)	5000000	Matrigel (1:1)	Order 01	SCID-beige	F	22.8571		49.3407	48.7738	23.5881	442.003	153.773	93.7223	259.687	152.984	0.38717	93.7223	0.255815	57.0663	0.00481335	15	1
Group 16	A-1754024.7	25 mg/kg	QDx1	IP	AMO-1 (DSMZ)	5000000	Matrigel (1:1)	Order 01	SCID-beige	F	21		215.129	205.945	117.443	459.038	75.4259	310.324	62.5	206.544	0.522718	205.945	0.562127	53.5585	0.014483	16	1
Group 17	A-1760661.0	25 mg/kg	QDx1	IP	AMO-1 (DSMZ)	5000000	Matrigel (1:1)	Order 01	SCID-beige	F	21.2857		65.3574	58.7888	39.2919	159.74	110.141	127.57	136.68	99.6528	0.2522	110.141	0.30063	17.155	8.96134e-06	17	1
Group 18	A-1760663.0	25 mg/kg	QDx1	IP	AMO-1 (DSMZ)	5000000	Matrigel (1:1)	Order 01	SCID-beige	F	22.1429		70.969	112.082	47.526	102.134	65.5414	46.973	240.684	97.987	0.247984	70.969	0.19371	25.5928	2.651e-05	18	1
Group 19	A-1726694.0	12.5 mg/kg	Q7Dx2	IV	AMO-1 (DSMZ)	5000000	Matrigel (1:1)	Order 01	SCID-beige	F	22.4286		18.2795	37.8428	34.2084	88.7522	18.6044	18.4373	22.3841	34.0727	0.0862306	22.3841	0.0610973	9.60389	5.80996e-07	19	1
Group 20	A-1726694.0	12.5 mg/kg	Q14Dx2	IV	AMO-1 (DSMZ)	5000000	Matrigel (1:1)	Order 01	SCID-beige	F	21.5714		18.6279	24.8465	28.1771	42.2239	28.5281	26.3532	29.7932	28.3643	0.0717839	28.1771	0.0769092	2.6966	3.31182e-07	20	1
Group 21	A-1747745.0	25 mg/kg	Q7Dx2	IV	AMO-1 (DSMZ)	5000000	Matrigel (1:1)	Order 01	SCID-beige	F	22.4286		18.2386	32.8864				MORB		25.5625	0.0646932	25.5625	0.0697728	7.3239	0.00150907	21	1
Group 22	A-1747745.0	12.5 mg/kg	Q7Dx2	IV	AMO-1 (DSMZ)	5000000	Matrigel (1:1)	Order 01	SCID-beige	F	21.2857		33.5441	21.6834	25.1898	17.2169	45.1497	13.3654	15.9752	24.5892	0.06223	21.6834	0.0591847	4.27132	3.15987e-07	22	1
Group 23	A-1747745.0	6.25 mg/kg	Q7Dx2	IV	AMO-1 (DSMZ)	5000000	Matrigel (1:1)	Order 01	SCID-beige	F	22		119.444	198.534	122.689	79.8568	92.2478	115.268	103.55	118.798	0.300653	115.268	0.314622	14.5075	1.20843e-05	23	1
Group 24	A-1746463.0	25 mg/kg	Q7Dx2	IV	AMO-1 (DSMZ)	5000000	Matrigel (1:1)	Order 01	SCID-beige	F	22.2857		17.6976		14.49		STOX	9.6774	STOX	13.955	0.0353171	14.49	0.0395504	2.33063	0.000196677	24	1
Group 25	A-1746463.0	12.5 mg/kg	Q7Dx2	IV	AMO-1 (DSMZ)	5000000	Matrigel (1:1)	Order 01	SCID-beige	F	22.7143		79.821	75.8518	112.377	73.7069	70.1685	65.9361	54.9447	76.1151	0.192631	73.7069	0.201183	6.7642	1.56184e-06	25	1
Group 26	A-1746463.0	6.25 mg/kg	Q7Dx2	IV	AMO-1 (DSMZ)	5000000	Matrigel (1:1)	Order 01	SCID-beige	F	21.4286		383.217	248.031	427.249	199.059	211.805	358.65	391.021	317.004	0.80227	358.65	0.978935	35.6859	0.127106	26	1
% T/C (mean) = mean(T)/mean(C)
% T/C (median) = median(T)/median(C)
T - current group value
C - control group value

## Sheet: Day 21 TV
Title: Anti-tumor Activity vs. AMO-1 (DSMZ) 10/12/2017
Study number:		AMO-1 (DSMZ) 10-12-17 MM				Cell Line:		AMO-1 (DSMZ)					Species:		Mouse
Study Director(s):		Michael Mitten				Type:		Xenograft					Strain:		SCID-beige
Dosing Begin:		10/26/2017				# Cell Imp.:		5.00e+006					Sex:		F
Measure Date:		11/2/2017				Location:		Right Hind Flank					Vendor:		Charles River Laboratories
Comments:						Susp. Med.:		Matrigel (1:1)					Project:
													Passage:
Group	Compound	Dosage	Frequency	Route	Cell Line	# of cells impanted	Susp. Med.	Order	Strain	Sex	Starting Body Wt. (g)	Relative to initial body wt., %	Body Weight (g) Day 21							Mean	% T/C (mean)	Median	% T/C (median)	StdErr	Student T Test	Grp #	Ctrl #
Group 01	A-1710252.0	0 mg/kg	QDx1	IP				Order 01	SCID-beige	F	22.8571	0	22.8571	22.8571	22.8571	22.8571	22.8571	22.8571	22.8571	22.8571	1	22.8571	1	1.45039e-15		1	1
Group 02	A-1710252.0	25 mg/kg	QDx1	IP				Order 01	SCID-beige	F	22.2857	-0.00641026	22.1429	22.1429	22.1429	22.1429	22.1429	22.1429	22.1429	22.1429	0.96875	22.1429	0.96875	1.45039e-15	7.61753e-157	2	1
Group 03	A-1754965.7	25 mg/kg	QDx1	IP				Order 01	SCID-beige	F	22.4286	0.00636943	22.5714	22.5714	22.5714	22.5714	22.5714	22.5714	22.5714	22.5714	0.9875	22.5714	0.9875	1.45039e-15	1.81616e-152	3	1
Group 04	A-1751436.7	25 mg/kg	QDx1	IP				Order 01	SCID-beige	F	22.2857	-0.00534188	22.1667		22.1667	22.1667	22.1667	22.1667	22.1667	22.1667	0.969792	22.1667	0.969792	0		4	1
Group 05	A-1756296.0	25 mg/kg	QDx1	IP				Order 01	SCID-beige	F	21.5714	-0.013245	21.2857	21.2857	21.2857	21.2857	21.2857	21.2857	21.2857	21.2857	0.93125	21.2857	0.93125	1.45039e-15	1.30366e-160	5	1
Group 06	A-1759465.0	25 mg/kg	QDx1	IP				Order 01	SCID-beige	F	22.5714	-0.0443038	21.5714	21.5714	21.5714	21.5714	21.5714	21.5714	21.5714	21.5714	0.94375	21.5714	0.94375	1.45039e-15	1.18527e-159	6	1
Group 07	A-1758977.0	25 mg/kg	QDx1	IP				Order 01	SCID-beige	F	22	-0.0324675	21.2857	21.2857	21.2857	21.2857	21.2857	21.2857	21.2857	21.2857	0.93125	21.2857	0.93125	1.45039e-15	1.30366e-160	7	1
Group 08	A-1754413.6	25 mg/kg	QDx1	IP				Order 01	SCID-beige	F	22.1429	-0.0193548	21.7143	21.7143	21.7143	21.7143	21.7143	21.7143	21.7143	21.7143	0.95	21.7143	0.95	1.45039e-15	4.33006e-159	8	1
Group 09	A-1754672.7	25 mg/kg	QDx1	IP				Order 01	SCID-beige	F	22	-0.00649351	21.8571	21.8571	21.8571	21.8571	21.8571	21.8571	21.8571	21.8571	0.95625	21.8571	0.95625	1.45039e-15	1.88107e-158	9	1
Group 10	A-1756941.0	25 mg/kg	QDx1	IP				Order 01	SCID-beige	F	22.4286	0.00636943	22.5714	22.5714	22.5714	22.5714	22.5714	22.5714	22.5714	22.5714	0.9875	22.5714	0.9875	1.45039e-15	1.81616e-152	10	1
Group 11	A-1753718.0	25 mg/kg	QDx1	IP				Order 01	SCID-beige	F	23.2857	-0.0184049	22.8571	22.8571	22.8571	22.8571	22.8571	22.8571	22.8571	22.8571	1	22.8571	1	1.45039e-15	0.0456329	11	1
Group 12	A-1754673.7	25 mg/kg	QDx1	IP				Order 01	SCID-beige	F	22	0	22	22	22	22	22	22	22	22	0.9625	22	0.9625	0		12	1
Group 13	A-1759646.0	25 mg/kg	QDx1	IP				Order 01	SCID-beige	F	21	-0.0204082	20.5714	20.5714	20.5714	20.5714	20.5714	20.5714	20.5714	20.5714	0.9	20.5714	0.9	0		13	1
Group 14	A-1759905.0	25 mg/kg	QDx1	IP				Order 01	SCID-beige	F	22	-0.012987	21.7143	21.7143	21.7143	21.7143	21.7143	21.7143	21.7143	21.7143	0.95	21.7143	0.95	1.45039e-15	4.33006e-159	14	1
Group 15	A-1755497.0	25 mg/kg	QDx1	IP				Order 01	SCID-beige	F	22.8571	0.00625	23	23	23	23	23	23	23	23	1.00625	23	1.00625	0		15	1
Group 16	A-1754024.7	25 mg/kg	QDx1	IP				Order 01	SCID-beige	F	21	0	21	21	21	21	21	21	21	21	0.91875	21	0.91875	0		16	1
Group 17	A-1760661.0	25 mg/kg	QDx1	IP				Order 01	SCID-beige	F	21.2857	-0.0469799	20.2857	20.2857	20.2857	20.2857	20.2857	20.2857	20.2857	20.2857	0.8875	20.2857	0.8875	1.45039e-15	5.78744e-163	17	1
Group 18	A-1760663.0	25 mg/kg	QDx1	IP				Order 01	SCID-beige	F	22.1429	-0.0322581	21.4286	21.4286	21.4286	21.4286	21.4286	21.4286	21.4286	21.4286	0.9375	21.4286	0.9375	1.45039e-15	3.7195e-160	18	1
Group 19	A-1726694.0	12.5 mg/kg	Q7Dx2	IV				Order 01	SCID-beige	F	22.4286	-0.00636943	22.2857	22.2857	22.2857	22.2857	22.2857	22.2857	22.2857	22.2857	0.975	22.2857	0.975	1.45039e-15	8.86797e-156	19	1
Group 20	A-1726694.0	12.5 mg/kg	Q14Dx2	IV				Order 01	SCID-beige	F	21.5714	0.0264901	22.1429	22.1429	22.1429	22.1429	22.1429	22.1429	22.1429	22.1429	0.96875	22.1429	0.96875	1.45039e-15	7.61753e-157	20	1
Group 21	A-1747745.0	25 mg/kg	Q7Dx2	IV				Order 01	SCID-beige	F	22.4286	-0.0191083	22	22	22	22	22		22	22	0.9625	22	0.9625	0		21	1
Group 22	A-1747745.0	12.5 mg/kg	Q7Dx2	IV				Order 01	SCID-beige	F	21.2857	0.00671141	21.4286	21.4286	21.4286	21.4286	21.4286	21.4286	21.4286	21.4286	0.9375	21.4286	0.9375	1.45039e-15	3.7195e-160	22	1
Group 23	A-1747745.0	6.25 mg/kg	Q7Dx2	IV				Order 01	SCID-beige	F	22	0.00649351	22.1429	22.1429	22.1429	22.1429	22.1429	22.1429	22.1429	22.1429	0.96875	22.1429	0.96875	1.45039e-15	7.61753e-157	23	1
Group 24	A-1746463.0	25 mg/kg	Q7Dx2	IV				Order 01	SCID-beige	F	22.2857	-0.0128205	22	22	22	22		22		22	0.9625	22	0.9625	0		24	1
Group 25	A-1746463.0	12.5 mg/kg	Q7Dx2	IV				Order 01	SCID-beige	F	22.7143	0.00628931	22.8571	22.8571	22.8571	22.8571	22.8571	22.8571	22.8571	22.8571	1	22.8571	1	1.45039e-15	0.0456329	25	1
Group 26	A-1746463.0	6.25 mg/kg	Q7Dx2	IV				Order 01	SCID-beige	F	21.4286	0	21.4286	21.4286	21.4286	21.4286	21.4286	21.4286	21.4286	21.4286	0.9375	21.4286	0.9375	1.45039e-15	3.7195e-160	26	1
% T/C (mean) = mean(T)/mean(C)
% T/C (median) = median(T)/median(C)
T - current group value
C - control group value
Group	Compound	Dosage	Frequency	Route	Cell Line	# of cells impanted	Susp. Med.	Order	Strain	Sex	Starting Body Wt. (g)	Relative to initial body wt., %	Body Weight (g) Day 21							Mean	% T/C	Median	% T/C	Std Error	Student T Test	Grp #	Ctrl #
Group 01	A-1710252.0	0 mg/kg	QDx1	IP	AMO-1 (DSMZ)	5000000	Matrigel (1:1)	Order 01	SCID-beige	F	22.8571	0	22.8571	22.8571	22.8571	22.8571	22.8571	22.8571	22.8571	22.8571	1	22.8571	1	1.45039e-15		1	1
Group 02	A-1710252.0	25 mg/kg	QDx1	IP	AMO-1 (DSMZ)	5000000	Matrigel (1:1)	Order 01	SCID-beige	F	22.2857	-0.00641026	22.1429	22.1429	22.1429	22.1429	22.1429	22.1429	22.1429	22.1429	0.96875	22.1429	0.96875	1.45039e-15	7.61753e-157	2	1
Group 03	A-1754965.7	25 mg/kg	QDx1	IP	AMO-1 (DSMZ)	5000000	Matrigel (1:1)	Order 01	SCID-beige	F	22.4286	0.00636943	22.5714	22.5714	22.5714	22.5714	22.5714	22.5714	22.5714	22.5714	0.9875	22.5714	0.9875	1.45039e-15	1.81616e-152	3	1
Group 04	A-1751436.7	25 mg/kg	QDx1	IP	AMO-1 (DSMZ)	5000000	Matrigel (1:1)	Order 01	SCID-beige	F	22.2857	-0.00534188	22.1667		22.1667	22.1667	22.1667	22.1667	22.1667	22.1667	0.969792	22.1667	0.969792	0		4	1
Group 05	A-1756296.0	25 mg/kg	QDx1	IP	AMO-1 (DSMZ)	5000000	Matrigel (1:1)	Order 01	SCID-beige	F	21.5714	-0.013245	21.2857	21.2857	21.2857	21.2857	21.2857	21.2857	21.2857	21.2857	0.93125	21.2857	0.93125	1.45039e-15	1.30366e-160	5	1
Group 06	A-1759465.0	25 mg/kg	QDx1	IP	AMO-1 (DSMZ)	5000000	Matrigel (1:1)	Order 01	SCID-beige	F	22.5714	-0.0443038	21.5714	21.5714	21.5714	21.5714	21.5714	21.5714	21.5714	21.5714	0.94375	21.5714	0.94375	1.45039e-15	1.18527e-159	6	1
Group 07	A-1758977.0	25 mg/kg	QDx1	IP	AMO-1 (DSMZ)	5000000	Matrigel (1:1)	Order 01	SCID-beige	F	22	-0.0324675	21.2857	21.2857	21.2857	21.2857	21.2857	21.2857	21.2857	21.2857	0.93125	21.2857	0.93125	1.45039e-15	1.30366e-160	7	1
Group 08	A-1754413.6	25 mg/kg	QDx1	IP	AMO-1 (DSMZ)	5000000	Matrigel (1:1)	Order 01	SCID-beige	F	22.1429	-0.0193548	21.7143	21.7143	21.7143	21.7143	21.7143	21.7143	21.7143	21.7143	0.95	21.7143	0.95	1.45039e-15	4.33006e-159	8	1
Group 09	A-1754672.7	25 mg/kg	QDx1	IP	AMO-1 (DSMZ)	5000000	Matrigel (1:1)	Order 01	SCID-beige	F	22	-0.00649351	21.8571	21.8571	21.8571	21.8571	21.8571	21.8571	21.8571	21.8571	0.95625	21.8571	0.95625	1.45039e-15	1.88107e-158	9	1
Group 10	A-1756941.0	25 mg/kg	QDx1	IP	AMO-1 (DSMZ)	5000000	Matrigel (1:1)	Order 01	SCID-beige	F	22.4286	0.00636943	22.5714	22.5714	22.5714	22.5714	22.5714	22.5714	22.5714	22.5714	0.9875	22.5714	0.9875	1.45039e-15	1.81616e-152	10	1
Group 11	A-1753718.0	25 mg/kg	QDx1	IP	AMO-1 (DSMZ)	5000000	Matrigel (1:1)	Order 01	SCID-beige	F	23.2857	-0.0184049	22.8571	22.8571	22.8571	22.8571	22.8571	22.8571	22.8571	22.8571	1	22.8571	1	1.45039e-15	0.0456329	11	1
Group 12	A-1754673.7	25 mg/kg	QDx1	IP	AMO-1 (DSMZ)	5000000	Matrigel (1:1)	Order 01	SCID-beige	F	22	0	22	22	22	22	22	22	22	22	0.9625	22	0.9625	0		12	1
Group 13	A-1759646.0	25 mg/kg	QDx1	IP	AMO-1 (DSMZ)	5000000	Matrigel (1:1)	Order 01	SCID-beige	F	21	-0.0204082	20.5714	20.5714	20.5714	20.5714	20.5714	20.5714	20.5714	20.5714	0.9	20.5714	0.9	0		13	1
Group 14	A-1759905.0	25 mg/kg	QDx1	IP	AMO-1 (DSMZ)	5000000	Matrigel (1:1)	Order 01	SCID-beige	F	22	-0.012987	21.7143	21.7143	21.7143	21.7143	21.7143	21.7143	21.7143	21.7143	0.95	21.7143	0.95	1.45039e-15	4.33006e-159	14	1
Group 15	A-1755497.0	25 mg/kg	QDx1	IP	AMO-1 (DSMZ)	5000000	Matrigel (1:1)	Order 01	SCID-beige	F	22.8571	0.00625	23	23	23	23	23	23	23	23	1.00625	23	1.00625	0		15	1
Group 16	A-1754024.7	25 mg/kg	QDx1	IP	AMO-1 (DSMZ)	5000000	Matrigel (1:1)	Order 01	SCID-beige	F	21	0	21	21	21	21	21	21	21	21	0.91875	21	0.91875	0		16	1
Group 17	A-1760661.0	25 mg/kg	QDx1	IP	AMO-1 (DSMZ)	5000000	Matrigel (1:1)	Order 01	SCID-beige	F	21.2857	-0.0469799	20.2857	20.2857	20.2857	20.2857	20.2857	20.2857	20.2857	20.2857	0.8875	20.2857	0.8875	1.45039e-15	5.78744e-163	17	1
Group 18	A-1760663.0	25 mg/kg	QDx1	IP	AMO-1 (DSMZ)	5000000	Matrigel (1:1)	Order 01	SCID-beige	F	22.1429	-0.0322581	21.4286	21.4286	21.4286	21.4286	21.4286	21.4286	21.4286	21.4286	0.9375	21.4286	0.9375	1.45039e-15	3.7195e-160	18	1
Group 19	A-1726694.0	12.5 mg/kg	Q7Dx2	IV	AMO-1 (DSMZ)	5000000	Matrigel (1:1)	Order 01	SCID-beige	F	22.4286	-0.00636943	22.2857	22.2857	22.2857	22.2857	22.2857	22.2857	22.2857	22.2857	0.975	22.2857	0.975	1.45039e-15	8.86797e-156	19	1
Group 20	A-1726694.0	12.5 mg/kg	Q14Dx2	IV	AMO-1 (DSMZ)	5000000	Matrigel (1:1)	Order 01	SCID-beige	F	21.5714	0.0264901	22.1429	22.1429	22.1429	22.1429	22.1429	22.1429	22.1429	22.1429	0.96875	22.1429	0.96875	1.45039e-15	7.61753e-157	20	1
Group 21	A-1747745.0	25 mg/kg	Q7Dx2	IV	AMO-1 (DSMZ)	5000000	Matrigel (1:1)	Order 01	SCID-beige	F	22.4286	-0.0191083	22	22	22	22	22		22	22	0.9625	22	0.9625	0		21	1
Group 22	A-1747745.0	12.5 mg/kg	Q7Dx2	IV	AMO-1 (DSMZ)	5000000	Matrigel (1:1)	Order 01	SCID-beige	F	21.2857	0.00671141	21.4286	21.4286	21.4286	21.4286	21.4286	21.4286	21.4286	21.4286	0.9375	21.4286	0.9375	1.45039e-15	3.7195e-160	22	1
Group 23	A-1747745.0	6.25 mg/kg	Q7Dx2	IV	AMO-1 (DSMZ)	5000000	Matrigel (1:1)	Order 01	SCID-beige	F	22	0.00649351	22.1429	22.1429	22.1429	22.1429	22.1429	22.1429	22.1429	22.1429	0.96875	22.1429	0.96875	1.45039e-15	7.61753e-157	23	1
Group 24	A-1746463.0	25 mg/kg	Q7Dx2	IV	AMO-1 (DSMZ)	5000000	Matrigel (1:1)	Order 01	SCID-beige	F	22.2857	-0.0128205	22	22	22	22		22		22	0.9625	22	0.9625	0		24	1
Group 25	A-1746463.0	12.5 mg/kg	Q7Dx2	IV	AMO-1 (DSMZ)	5000000	Matrigel (1:1)	Order 01	SCID-beige	F	22.7143	0.00628931	22.8571	22.8571	22.8571	22.8571	22.8571	22.8571	22.8571	22.8571	1	22.8571	1	1.45039e-15	0.0456329	25	1
Group 26	A-1746463.0	6.25 mg/kg	Q7Dx2	IV	AMO-1 (DSMZ)	5000000	Matrigel (1:1)	Order 01	SCID-beige	F	21.4286	0	21.4286	21.4286	21.4286	21.4286	21.4286	21.4286	21.4286	21.4286	0.9375	21.4286	0.9375	1.45039e-15	3.7195e-160	26	1
% T/C (mean) = mean(T)/mean(C)
% T/C (median) = median(T)/median(C)
T - current group value
C - control group value

## Sheet: Day 21 TV_1
Title: Anti-tumor Activity vs. AMO-1 (DSMZ) 10/12/2017
Study number:		AMO-1 (DSMZ) 10-12-17 MM				Cell Line:		AMO-1 (DSMZ)					Species:		Mouse
Study Director(s):		Michael Mitten				Type:		Xenograft					Strain:		SCID-beige
Dosing Begin:		10/26/2017				# Cell Imp.:		5.00e+006					Sex:		F
Measure Date:		11/2/2017				Location:		Right Hind Flank					Vendor:		Charles River Laboratories
Comments:						Susp. Med.:		Matrigel (1:1)					Project:
													Passage:
Group	Compound	Dosage	Frequency	Route	Cell Line	# of cells impanted	Susp. Med.	Order	Strain	Sex	Starting Body Wt. (g)	Relative to initial body wt., %	Mortality Observation Day 21							Mean	% T/C (mean)	Median	% T/C (median)	StdErr	Student T Test	Grp #	Ctrl #
Group 01	A-1710252.0	0 mg/kg	QDx1	IP				Order 01	SCID-beige	F	22.8571									=IF(COUNT($N$12:$T$12)=0,NA(),(AVERAGE($N$12:$T$12)))		=IF(COUNT($N$12:$T$12)=0,NA(),(MEDIAN($N$12:$T$12)))		=IF(COUNT($N$12:$T$12)<2,NA(),STDEV($N$12:$T$12)/SQRT(COUNT($N$12:$T$12)))		1	1
Group 02	A-1710252.0	25 mg/kg	QDx1	IP				Order 01	SCID-beige	F	22.2857									=IF(COUNT($N$13:$T$13)=0,NA(),(AVERAGE($N$13:$T$13)))		=IF(COUNT($N$13:$T$13)=0,NA(),(MEDIAN($N$13:$T$13)))		=IF(COUNT($N$13:$T$13)<2,NA(),STDEV($N$13:$T$13)/SQRT(COUNT($N$13:$T$13)))	=IF(ISERROR(TTEST($N$13:$T$13,OFFSET($N$12:$T$37, $AB$13-1, 0, 1, 6),2,2)),"",TTEST($N$13:$T$13,OFFSET($N$12:$T$37, $AB$13-1, 0, 1, 6),2,2))	2	1
Group 03	A-1754965.7	25 mg/kg	QDx1	IP				Order 01	SCID-beige	F	22.4286									=IF(COUNT($N$14:$T$14)=0,NA(),(AVERAGE($N$14:$T$14)))		=IF(COUNT($N$14:$T$14)=0,NA(),(MEDIAN($N$14:$T$14)))		=IF(COUNT($N$14:$T$14)<2,NA(),STDEV($N$14:$T$14)/SQRT(COUNT($N$14:$T$14)))	=IF(ISERROR(TTEST($N$14:$T$14,OFFSET($N$12:$T$37, $AB$14-1, 0, 1, 6),2,2)),"",TTEST($N$14:$T$14,OFFSET($N$12:$T$37, $AB$14-1, 0, 1, 6),2,2))	3	1
Group 04	A-1751436.7	25 mg/kg	QDx1	IP				Order 01	SCID-beige	F	22.2857									=IF(COUNT($N$15:$T$15)=0,NA(),(AVERAGE($N$15:$T$15)))		=IF(COUNT($N$15:$T$15)=0,NA(),(MEDIAN($N$15:$T$15)))		=IF(COUNT($N$15:$T$15)<2,NA(),STDEV($N$15:$T$15)/SQRT(COUNT($N$15:$T$15)))	=IF(ISERROR(TTEST($N$15:$T$15,OFFSET($N$12:$T$37, $AB$15-1, 0, 1, 6),2,2)),"",TTEST($N$15:$T$15,OFFSET($N$12:$T$37, $AB$15-1, 0, 1, 6),2,2))	4	1
Group 05	A-1756296.0	25 mg/kg	QDx1	IP				Order 01	SCID-beige	F	21.5714									=IF(COUNT($N$16:$T$16)=0,NA(),(AVERAGE($N$16:$T$16)))		=IF(COUNT($N$16:$T$16)=0,NA(),(MEDIAN($N$16:$T$16)))		=IF(COUNT($N$16:$T$16)<2,NA(),STDEV($N$16:$T$16)/SQRT(COUNT($N$16:$T$16)))	=IF(ISERROR(TTEST($N$16:$T$16,OFFSET($N$12:$T$37, $AB$16-1, 0, 1, 6),2,2)),"",TTEST($N$16:$T$16,OFFSET($N$12:$T$37, $AB$16-1, 0, 1, 6),2,2))	5	1
Group 06	A-1759465.0	25 mg/kg	QDx1	IP				Order 01	SCID-beige	F	22.5714									=IF(COUNT($N$17:$T$17)=0,NA(),(AVERAGE($N$17:$T$17)))		=IF(COUNT($N$17:$T$17)=0,NA(),(MEDIAN($N$17:$T$17)))		=IF(COUNT($N$17:$T$17)<2,NA(),STDEV($N$17:$T$17)/SQRT(COUNT($N$17:$T$17)))	=IF(ISERROR(TTEST($N$17:$T$17,OFFSET($N$12:$T$37, $AB$17-1, 0, 1, 6),2,2)),"",TTEST($N$17:$T$17,OFFSET($N$12:$T$37, $AB$17-1, 0, 1, 6),2,2))	6	1
Group 07	A-1758977.0	25 mg/kg	QDx1	IP				Order 01	SCID-beige	F	22									=IF(COUNT($N$18:$T$18)=0,NA(),(AVERAGE($N$18:$T$18)))		=IF(COUNT($N$18:$T$18)=0,NA(),(MEDIAN($N$18:$T$18)))		=IF(COUNT($N$18:$T$18)<2,NA(),STDEV($N$18:$T$18)/SQRT(COUNT($N$18:$T$18)))	=IF(ISERROR(TTEST($N$18:$T$18,OFFSET($N$12:$T$37, $AB$18-1, 0, 1, 6),2,2)),"",TTEST($N$18:$T$18,OFFSET($N$12:$T$37, $AB$18-1, 0, 1, 6),2,2))	7	1
Group 08	A-1754413.6	25 mg/kg	QDx1	IP				Order 01	SCID-beige	F	22.1429									=IF(COUNT($N$19:$T$19)=0,NA(),(AVERAGE($N$19:$T$19)))		=IF(COUNT($N$19:$T$19)=0,NA(),(MEDIAN($N$19:$T$19)))		=IF(COUNT($N$19:$T$19)<2,NA(),STDEV($N$19:$T$19)/SQRT(COUNT($N$19:$T$19)))	=IF(ISERROR(TTEST($N$19:$T$19,OFFSET($N$12:$T$37, $AB$19-1, 0, 1, 6),2,2)),"",TTEST($N$19:$T$19,OFFSET($N$12:$T$37, $AB$19-1, 0, 1, 6),2,2))	8	1
Group 09	A-1754672.7	25 mg/kg	QDx1	IP				Order 01	SCID-beige	F	22									=IF(COUNT($N$20:$T$20)=0,NA(),(AVERAGE($N$20:$T$20)))		=IF(COUNT($N$20:$T$20)=0,NA(),(MEDIAN($N$20:$T$20)))		=IF(COUNT($N$20:$T$20)<2,NA(),STDEV($N$20:$T$20)/SQRT(COUNT($N$20:$T$20)))	=IF(ISERROR(TTEST($N$20:$T$20,OFFSET($N$12:$T$37, $AB$20-1, 0, 1, 6),2,2)),"",TTEST($N$20:$T$20,OFFSET($N$12:$T$37, $AB$20-1, 0, 1, 6),2,2))	9	1
Group 10	A-1756941.0	25 mg/kg	QDx1	IP				Order 01	SCID-beige	F	22.4286									=IF(COUNT($N$21:$T$21)=0,NA(),(AVERAGE($N$21:$T$21)))		=IF(COUNT($N$21:$T$21)=0,NA(),(MEDIAN($N$21:$T$21)))		=IF(COUNT($N$21:$T$21)<2,NA(),STDEV($N$21:$T$21)/SQRT(COUNT($N$21:$T$21)))	=IF(ISERROR(TTEST($N$21:$T$21,OFFSET($N$12:$T$37, $AB$21-1, 0, 1, 6),2,2)),"",TTEST($N$21:$T$21,OFFSET($N$12:$T$37, $AB$21-1, 0, 1, 6),2,2))	10	1
Group 11	A-1753718.0	25 mg/kg	QDx1	IP				Order 01	SCID-beige	F	23.2857									=IF(COUNT($N$22:$T$22)=0,NA(),(AVERAGE($N$22:$T$22)))		=IF(COUNT($N$22:$T$22)=0,NA(),(MEDIAN($N$22:$T$22)))		=IF(COUNT($N$22:$T$22)<2,NA(),STDEV($N$22:$T$22)/SQRT(COUNT($N$22:$T$22)))	=IF(ISERROR(TTEST($N$22:$T$22,OFFSET($N$12:$T$37, $AB$22-1, 0, 1, 6),2,2)),"",TTEST($N$22:$T$22,OFFSET($N$12:$T$37, $AB$22-1, 0, 1, 6),2,2))	11	1
Group 12	A-1754673.7	25 mg/kg	QDx1	IP				Order 01	SCID-beige	F	22									=IF(COUNT($N$23:$T$23)=0,NA(),(AVERAGE($N$23:$T$23)))		=IF(COUNT($N$23:$T$23)=0,NA(),(MEDIAN($N$23:$T$23)))		=IF(COUNT($N$23:$T$23)<2,NA(),STDEV($N$23:$T$23)/SQRT(COUNT($N$23:$T$23)))	=IF(ISERROR(TTEST($N$23:$T$23,OFFSET($N$12:$T$37, $AB$23-1, 0, 1, 6),2,2)),"",TTEST($N$23:$T$23,OFFSET($N$12:$T$37, $AB$23-1, 0, 1, 6),2,2))	12	1
Group 13	A-1759646.0	25 mg/kg	QDx1	IP				Order 01	SCID-beige	F	21									=IF(COUNT($N$24:$T$24)=0,NA(),(AVERAGE($N$24:$T$24)))		=IF(COUNT($N$24:$T$24)=0,NA(),(MEDIAN($N$24:$T$24)))		=IF(COUNT($N$24:$T$24)<2,NA(),STDEV($N$24:$T$24)/SQRT(COUNT($N$24:$T$24)))	=IF(ISERROR(TTEST($N$24:$T$24,OFFSET($N$12:$T$37, $AB$24-1, 0, 1, 6),2,2)),"",TTEST($N$24:$T$24,OFFSET($N$12:$T$37, $AB$24-1, 0, 1, 6),2,2))	13	1
Group 14	A-1759905.0	25 mg/kg	QDx1	IP				Order 01	SCID-beige	F	22									=IF(COUNT($N$25:$T$25)=0,NA(),(AVERAGE($N$25:$T$25)))		=IF(COUNT($N$25:$T$25)=0,NA(),(MEDIAN($N$25:$T$25)))		=IF(COUNT($N$25:$T$25)<2,NA(),STDEV($N$25:$T$25)/SQRT(COUNT($N$25:$T$25)))	=IF(ISERROR(TTEST($N$25:$T$25,OFFSET($N$12:$T$37, $AB$25-1, 0, 1, 6),2,2)),"",TTEST($N$25:$T$25,OFFSET($N$12:$T$37, $AB$25-1, 0, 1, 6),2,2))	14	1
Group 15	A-1755497.0	25 mg/kg	QDx1	IP				Order 01	SCID-beige	F	22.8571									=IF(COUNT($N$26:$T$26)=0,NA(),(AVERAGE($N$26:$T$26)))		=IF(COUNT($N$26:$T$26)=0,NA(),(MEDIAN($N$26:$T$26)))		=IF(COUNT($N$26:$T$26)<2,NA(),STDEV($N$26:$T$26)/SQRT(COUNT($N$26:$T$26)))	=IF(ISERROR(TTEST($N$26:$T$26,OFFSET($N$12:$T$37, $AB$26-1, 0, 1, 6),2,2)),"",TTEST($N$26:$T$26,OFFSET($N$12:$T$37, $AB$26-1, 0, 1, 6),2,2))	15	1
Group 16	A-1754024.7	25 mg/kg	QDx1	IP				Order 01	SCID-beige	F	21									=IF(COUNT($N$27:$T$27)=0,NA(),(AVERAGE($N$27:$T$27)))		=IF(COUNT($N$27:$T$27)=0,NA(),(MEDIAN($N$27:$T$27)))		=IF(COUNT($N$27:$T$27)<2,NA(),STDEV($N$27:$T$27)/SQRT(COUNT($N$27:$T$27)))	=IF(ISERROR(TTEST($N$27:$T$27,OFFSET($N$12:$T$37, $AB$27-1, 0, 1, 6),2,2)),"",TTEST($N$27:$T$27,OFFSET($N$12:$T$37, $AB$27-1, 0, 1, 6),2,2))	16	1
Group 17	A-1760661.0	25 mg/kg	QDx1	IP				Order 01	SCID-beige	F	21.2857									=IF(COUNT($N$28:$T$28)=0,NA(),(AVERAGE($N$28:$T$28)))		=IF(COUNT($N$28:$T$28)=0,NA(),(MEDIAN($N$28:$T$28)))		=IF(COUNT($N$28:$T$28)<2,NA(),STDEV($N$28:$T$28)/SQRT(COUNT($N$28:$T$28)))	=IF(ISERROR(TTEST($N$28:$T$28,OFFSET($N$12:$T$37, $AB$28-1, 0, 1, 6),2,2)),"",TTEST($N$28:$T$28,OFFSET($N$12:$T$37, $AB$28-1, 0, 1, 6),2,2))	17	1
Group 18	A-1760663.0	25 mg/kg	QDx1	IP				Order 01	SCID-beige	F	22.1429									=IF(COUNT($N$29:$T$29)=0,NA(),(AVERAGE($N$29:$T$29)))		=IF(COUNT($N$29:$T$29)=0,NA(),(MEDIAN($N$29:$T$29)))		=IF(COUNT($N$29:$T$29)<2,NA(),STDEV($N$29:$T$29)/SQRT(COUNT($N$29:$T$29)))	=IF(ISERROR(TTEST($N$29:$T$29,OFFSET($N$12:$T$37, $AB$29-1, 0, 1, 6),2,2)),"",TTEST($N$29:$T$29,OFFSET($N$12:$T$37, $AB$29-1, 0, 1, 6),2,2))	18	1
Group 19	A-1726694.0	12.5 mg/kg	Q7Dx2	IV				Order 01	SCID-beige	F	22.4286									=IF(COUNT($N$30:$T$30)=0,NA(),(AVERAGE($N$30:$T$30)))		=IF(COUNT($N$30:$T$30)=0,NA(),(MEDIAN($N$30:$T$30)))		=IF(COUNT($N$30:$T$30)<2,NA(),STDEV($N$30:$T$30)/SQRT(COUNT($N$30:$T$30)))	=IF(ISERROR(TTEST($N$30:$T$30,OFFSET($N$12:$T$37, $AB$30-1, 0, 1, 6),2,2)),"",TTEST($N$30:$T$30,OFFSET($N$12:$T$37, $AB$30-1, 0, 1, 6),2,2))	19	1
Group 20	A-1726694.0	12.5 mg/kg	Q14Dx2	IV				Order 01	SCID-beige	F	21.5714									=IF(COUNT($N$31:$T$31)=0,NA(),(AVERAGE($N$31:$T$31)))		=IF(COUNT($N$31:$T$31)=0,NA(),(MEDIAN($N$31:$T$31)))		=IF(COUNT($N$31:$T$31)<2,NA(),STDEV($N$31:$T$31)/SQRT(COUNT($N$31:$T$31)))	=IF(ISERROR(TTEST($N$31:$T$31,OFFSET($N$12:$T$37, $AB$31-1, 0, 1, 6),2,2)),"",TTEST($N$31:$T$31,OFFSET($N$12:$T$37, $AB$31-1, 0, 1, 6),2,2))	20	1
Group 21	A-1747745.0	25 mg/kg	Q7Dx2	IV				Order 01	SCID-beige	F	22.4286				STOX	MORB	STOX		MORB	=IF(COUNT($N$32:$T$32)=0,NA(),(AVERAGE($N$32:$T$32)))		=IF(COUNT($N$32:$T$32)=0,NA(),(MEDIAN($N$32:$T$32)))		=IF(COUNT($N$32:$T$32)<2,NA(),STDEV($N$32:$T$32)/SQRT(COUNT($N$32:$T$32)))	=IF(ISERROR(TTEST($N$32:$T$32,OFFSET($N$12:$T$37, $AB$32-1, 0, 1, 6),2,2)),"",TTEST($N$32:$T$32,OFFSET($N$12:$T$37, $AB$32-1, 0, 1, 6),2,2))	21	1
Group 22	A-1747745.0	12.5 mg/kg	Q7Dx2	IV				Order 01	SCID-beige	F	21.2857				MORB					=IF(COUNT($N$33:$T$33)=0,NA(),(AVERAGE($N$33:$T$33)))		=IF(COUNT($N$33:$T$33)=0,NA(),(MEDIAN($N$33:$T$33)))		=IF(COUNT($N$33:$T$33)<2,NA(),STDEV($N$33:$T$33)/SQRT(COUNT($N$33:$T$33)))	=IF(ISERROR(TTEST($N$33:$T$33,OFFSET($N$12:$T$37, $AB$33-1, 0, 1, 6),2,2)),"",TTEST($N$33:$T$33,OFFSET($N$12:$T$37, $AB$33-1, 0, 1, 6),2,2))	22	1
Group 23	A-1747745.0	6.25 mg/kg	Q7Dx2	IV				Order 01	SCID-beige	F	22									=IF(COUNT($N$34:$T$34)=0,NA(),(AVERAGE($N$34:$T$34)))		=IF(COUNT($N$34:$T$34)=0,NA(),(MEDIAN($N$34:$T$34)))		=IF(COUNT($N$34:$T$34)<2,NA(),STDEV($N$34:$T$34)/SQRT(COUNT($N$34:$T$34)))	=IF(ISERROR(TTEST($N$34:$T$34,OFFSET($N$12:$T$37, $AB$34-1, 0, 1, 6),2,2)),"",TTEST($N$34:$T$34,OFFSET($N$12:$T$37, $AB$34-1, 0, 1, 6),2,2))	23	1
Group 24	A-1746463.0	25 mg/kg	Q7Dx2	IV				Order 01	SCID-beige	F	22.2857			STOX		STOX				=IF(COUNT($N$35:$T$35)=0,NA(),(AVERAGE($N$35:$T$35)))		=IF(COUNT($N$35:$T$35)=0,NA(),(MEDIAN($N$35:$T$35)))		=IF(COUNT($N$35:$T$35)<2,NA(),STDEV($N$35:$T$35)/SQRT(COUNT($N$35:$T$35)))	=IF(ISERROR(TTEST($N$35:$T$35,OFFSET($N$12:$T$37, $AB$35-1, 0, 1, 6),2,2)),"",TTEST($N$35:$T$35,OFFSET($N$12:$T$37, $AB$35-1, 0, 1, 6),2,2))	24	1
Group 25	A-1746463.0	12.5 mg/kg	Q7Dx2	IV				Order 01	SCID-beige	F	22.7143									=IF(COUNT($N$36:$T$36)=0,NA(),(AVERAGE($N$36:$T$36)))		=IF(COUNT($N$36:$T$36)=0,NA(),(MEDIAN($N$36:$T$36)))		=IF(COUNT($N$36:$T$36)<2,NA(),STDEV($N$36:$T$36)/SQRT(COUNT($N$36:$T$36)))	=IF(ISERROR(TTEST($N$36:$T$36,OFFSET($N$12:$T$37, $AB$36-1, 0, 1, 6),2,2)),"",TTEST($N$36:$T$36,OFFSET($N$12:$T$37, $AB$36-1, 0, 1, 6),2,2))	25	1
Group 26	A-1746463.0	6.25 mg/kg	Q7Dx2	IV				Order 01	SCID-beige	F	21.4286									=IF(COUNT($N$37:$T$37)=0,NA(),(AVERAGE($N$37:$T$37)))		=IF(COUNT($N$37:$T$37)=0,NA(),(MEDIAN($N$37:$T$37)))		=IF(COUNT($N$37:$T$37)<2,NA(),STDEV($N$37:$T$37)/SQRT(COUNT($N$37:$T$37)))	=IF(ISERROR(TTEST($N$37:$T$37,OFFSET($N$12:$T$37, $AB$37-1, 0, 1, 6),2,2)),"",TTEST($N$37:$T$37,OFFSET($N$12:$T$37, $AB$37-1, 0, 1, 6),2,2))	26	1
% T/C (mean) = mean(T)/mean(C)
% T/C (median) = median(T)/median(C)
T - current group value
C - control group value
Group	Compound	Dosage	Frequency	Route	Cell Line	# of cells impanted	Susp. Med.	Order	Strain	Sex	Starting Body Wt. (g)	Relative to initial body wt., %	Xenograft AMO-1 (DSMZ) (mm³) Day 21							Mean	% T/C (mean)	Median	% T/C (median)	StdErr	Student T Test	Grp #	Ctrl #
Group 01	A-1710252.0	0 mg/kg	QDx1	IP	AMO-1 (DSMZ)	5000000	Matrigel (1:1)	Order 01	SCID-beige	F	22.8571		611.645	545.26	804.873	606.476	602.147	785.427	566.937	646.109	1	606.476	1	39.5647		1	1
Group 02	A-1710252.0	25 mg/kg	QDx1	IP	AMO-1 (DSMZ)	5000000	Matrigel (1:1)	Order 01	SCID-beige	F	22.2857		17.9685	31.0965	19.8254	18.6279	17.968	17.8056	17.8598	20.1645	0.0312092	17.9685	0.0296277	1.84202	6.84385e-09	2	1
Group 03	A-1754965.7	25 mg/kg	QDx1	IP	AMO-1 (DSMZ)	5000000	Matrigel (1:1)	Order 01	SCID-beige	F	22.4286		28.9544	45.8131	194.12	96.1805	222.595	255.743	142.996	140.915	0.218097	142.996	0.235782	33.1925	1.16846e-06	3	1
Group 04	A-1751436.7	25 mg/kg	QDx1	IP	AMO-1 (DSMZ)	5000000	Matrigel (1:1)	Order 01	SCID-beige	F	22.2857		137.496		120.536	112.516	174.015	41.251	164.969	125.13	0.193668	129.016	0.212731	19.4471	6.18319e-07	4	1
Group 05	A-1756296.0	25 mg/kg	QDx1	IP	AMO-1 (DSMZ)	5000000	Matrigel (1:1)	Order 01	SCID-beige	F	21.5714		59.1363	48.9854	321.817	23.1341	200.934	166.369	157.115	139.642	0.216127	157.115	0.259062	39.7126	2.687e-06	5	1
Group 06	A-1759465.0	25 mg/kg	QDx1	IP	AMO-1 (DSMZ)	5000000	Matrigel (1:1)	Order 01	SCID-beige	F	22.5714		4.26564	17.5364	15.9644	15.1857	14.9428	13.86	13.3654	13.5886	0.0210315	14.9428	0.0246387	1.63776	6.12533e-09	6	1
Group 07	A-1758977.0	25 mg/kg	QDx1	IP	AMO-1 (DSMZ)	5000000	Matrigel (1:1)	Order 01	SCID-beige	F	22		630.644	102.018	242.455	110.904	88.4352	159.772	212.73	220.994	0.342038	159.772	0.263444	71.7033	0.000409955	7	1
Group 08	A-1754413.6	25 mg/kg	QDx1	IP	AMO-1 (DSMZ)	5000000	Matrigel (1:1)	Order 01	SCID-beige	F	22.1429		217.575	214.046	131.969	149.326	257.834	128.768	149.4	178.417	0.27614	149.4	0.246341	19.1613	4.32327e-07	8	1
Group 09	A-1754672.7	25 mg/kg	QDx1	IP	AMO-1 (DSMZ)	5000000	Matrigel (1:1)	Order 01	SCID-beige	F	22		431.695	477.836	419.015	477.836	169.853	354.138	423.735	393.444	0.608943	423.735	0.698684	40.4782	0.000990094	9	1
Group 10	A-1756941.0	25 mg/kg	QDx1	IP	AMO-1 (DSMZ)	5000000	Matrigel (1:1)	Order 01	SCID-beige	F	22.4286		572.662	587.121	578.25	482.876	724.873	607.923	653.62	601.046	0.930255	587.121	0.968086	28.2959	0.276654	10	1
Group 11	A-1753718.0	25 mg/kg	QDx1	IP	AMO-1 (DSMZ)	5000000	Matrigel (1:1)	Order 01	SCID-beige	F	23.2857		135.208	370.788	193.641	416.176	81.9833	350.414	157.613	243.689	0.377164	193.641	0.319288	50.0302	7.45284e-05	11	1
Group 12	A-1754673.7	25 mg/kg	QDx1	IP	AMO-1 (DSMZ)	5000000	Matrigel (1:1)	Order 01	SCID-beige	F	22		181.488	92.8351	272.002	469.416	129.378	372.076	282.894	257.156	0.398007	272.002	0.448496	50.7557	0.000107242	12	1
Group 13	A-1759646.0	25 mg/kg	QDx1	IP	AMO-1 (DSMZ)	5000000	Matrigel (1:1)	Order 01	SCID-beige	F	21		72.6206	263.452	509.921	90.1801	79.0182	61.3788	113.302	169.982	0.263085	90.1801	0.148695	62.3784	6.78171e-05	13	1
Group 14	A-1759905.0	25 mg/kg	QDx1	IP	AMO-1 (DSMZ)	5000000	Matrigel (1:1)	Order 01	SCID-beige	F	22		442.473	474.447	493.359	531.896	492.93	408.263	404.344	463.959	0.718081	474.447	0.782302	17.9595	0.00117365	14	1
Group 15	A-1755497.0	25 mg/kg	QDx1	IP	AMO-1 (DSMZ)	5000000	Matrigel (1:1)	Order 01	SCID-beige	F	22.8571		20.6508	66.689	21.4375	501.557	343.158	120.88	308.732	197.586	0.305809	120.88	0.199316	70.9283	0.000252469	15	1
Group 16	A-1754024.7	25 mg/kg	QDx1	IP	AMO-1 (DSMZ)	5000000	Matrigel (1:1)	Order 01	SCID-beige	F	21		158.31	659.776	176.438	772.513	178.624	333.93	63.253	334.692	0.518012	178.624	0.294528	103.689	0.0202991	16	1
Group 17	A-1760661.0	25 mg/kg	QDx1	IP	AMO-1 (DSMZ)	5000000	Matrigel (1:1)	Order 01	SCID-beige	F	21.2857		82.9121	49.7336	66.0657	142.872	85.3171	57.1558	87.9071	81.709	0.126463	82.9121	0.136711	11.6125	3.18068e-08	17	1
Group 18	A-1760663.0	25 mg/kg	QDx1	IP	AMO-1 (DSMZ)	5000000	Matrigel (1:1)	Order 01	SCID-beige	F	22.1429		55.062	259.66	96.6745	432.314	84.2493	54.5729	341.886	189.203	0.292834	96.6745	0.159404	58.3657	6.32182e-05	18	1
Group 19	A-1726694.0	12.5 mg/kg	Q7Dx2	IV	AMO-1 (DSMZ)	5000000	Matrigel (1:1)	Order 01	SCID-beige	F	22.4286		12.7061	16.1241	15.2336	14.2783	13.4996	14.9428	13.3637	14.3069	0.0221431	14.2783	0.023543	0.454345	6.13987e-09	19	1
Group 20	A-1726694.0	12.5 mg/kg	Q14Dx2	IV	AMO-1 (DSMZ)	5000000	Matrigel (1:1)	Order 01	SCID-beige	F	21.5714		14.6006	18.1871	54.0861	22.7496	22.0558	13.1075	13.4554	22.606	0.0349879	18.1871	0.0299882	5.45301	7.86642e-09	20	1
Group 21	A-1747745.0	25 mg/kg	Q7Dx2	IV	AMO-1 (DSMZ)	5000000	Matrigel (1:1)	Order 01	SCID-beige	F	22.4286		19.3072	40.213	STOX	MORB	STOX		MORB	29.7601	0.0460605	29.7601	0.0490705	10.4529	0.000234345	21	1
Group 22	A-1747745.0	12.5 mg/kg	Q7Dx2	IV	AMO-1 (DSMZ)	5000000	Matrigel (1:1)	Order 01	SCID-beige	F	21.2857		45.2594	7.90067	MORB	19.4791	9.69357	11.0955	15.7772	18.2009	0.0281701	13.4364	0.0221549	5.68222	5.14647e-08	22	1
Group 23	A-1747745.0	6.25 mg/kg	Q7Dx2	IV	AMO-1 (DSMZ)	5000000	Matrigel (1:1)	Order 01	SCID-beige	F	22		208.967	369.736	178.804	143.748	115.877	163.994	155.063	190.884	0.295436	163.994	0.270405	31.7411	2.61696e-06	23	1
Group 24	A-1746463.0	25 mg/kg	Q7Dx2	IV	AMO-1 (DSMZ)	5000000	Matrigel (1:1)	Order 01	SCID-beige	F	22.2857		12.1082	STOX	13.4101	STOX		13.0102		12.8429	0.0198773	13.0102	0.0214522	0.385031	2.13048e-05	24	1
Group 25	A-1746463.0	12.5 mg/kg	Q7Dx2	IV	AMO-1 (DSMZ)	5000000	Matrigel (1:1)	Order 01	SCID-beige	F	22.7143		163.301	208.13	208.96	130.051	153.47	227.082	108.696	171.384	0.265256	163.301	0.269263	16.8247	2.91317e-07	25	1
Group 26	A-1746463.0	6.25 mg/kg	Q7Dx2	IV	AMO-1 (DSMZ)	5000000	Matrigel (1:1)	Order 01	SCID-beige	F	21.4286		635.093	388.026	558.741	390.11	421.864	543.668	804.63	534.59	0.8274	543.668	0.896438	57.4768	0.122239	26	1
% T/C (mean) = mean(T)/mean(C)
% T/C (median) = median(T)/median(C)
T - current group value
C - control group value

## Sheet: Day 24 TV
Title: Anti-tumor Activity vs. AMO-1 (DSMZ) 10/12/2017
Study number:		AMO-1 (DSMZ) 10-12-17 MM				Cell Line:		AMO-1 (DSMZ)					Species:		Mouse
Study Director(s):		Michael Mitten				Type:		Xenograft					Strain:		SCID-beige
Dosing Begin:		10/26/2017				# Cell Imp.:		5.00e+006					Sex:		F
Measure Date:		11/5/2017				Location:		Right Hind Flank					Vendor:		Charles River Laboratories
Comments:						Susp. Med.:		Matrigel (1:1)					Project:
													Passage:
Group	Compound	Dosage	Frequency	Route	Cell Line	# of cells impanted	Susp. Med.	Order	Strain	Sex	Starting Body Wt. (g)	Relative to initial body wt., %	Xenograft AMO-1 (DSMZ) (mm³) Day 24							Mean	% T/C (mean)	Median	% T/C (median)	StdErr	Student T Test	Grp #	Ctrl #
Group 01	A-1710252.0	0 mg/kg	QDx1	IP	AMO-1 (DSMZ)	5000000	Matrigel (1:1)	Order 01	SCID-beige	F	22.8571		904.198	757.087	1122.44	899.621	804.195	992.03	1175.87	950.777	1	904.198	1	58.8835		1	1
Group 02	A-1710252.0	25 mg/kg	QDx1	IP	AMO-1 (DSMZ)	5000000	Matrigel (1:1)	Order 01	SCID-beige	F	22.2857		19.0761	23.982	23.652	22.6845	22.6224	21.805	19.5781	21.9143	0.0230488	22.6224	0.0250193	0.722344	1.58893e-09	2	1
Group 03	A-1754965.7	25 mg/kg	QDx1	IP	AMO-1 (DSMZ)	5000000	Matrigel (1:1)	Order 01	SCID-beige	F	22.4286		37.1322	83.6215	242.416	155.176	225.243	288.925	228.67	180.169	0.189497	225.243	0.249108	34.6727	1.37399e-07	3	1
Group 04	A-1751436.7	25 mg/kg	QDx1	IP	AMO-1 (DSMZ)	5000000	Matrigel (1:1)	Order 01	SCID-beige	F	22.2857		237.265		139.223	103.49	141.489	49.6257	182.304	142.233	0.149596	140.356	0.155227	26.2828	1.47987e-07	4	1
Group 05	A-1756296.0	25 mg/kg	QDx1	IP	AMO-1 (DSMZ)	5000000	Matrigel (1:1)	Order 01	SCID-beige	F	21.5714		70.6346	15.8264	619.993	18.9099	412.764	236.053	214.195	226.911	0.238658	214.195	0.236889	84.7326	4.03419e-05	5	1
Group 06	A-1759465.0	25 mg/kg	QDx1	IP	AMO-1 (DSMZ)	5000000	Matrigel (1:1)	Order 01	SCID-beige	F	22.5714		13.2738	17.9907	21.4716	16.2309	15.1815	14.2783	13.955	16.0545	0.0168857	15.1815	0.01679	1.08213	1.48411e-09	6	1
Group 07	A-1758977.0	25 mg/kg	QDx1	IP	AMO-1 (DSMZ)	5000000	Matrigel (1:1)	Order 01	SCID-beige	F	22		474.643	120.902	211.939	138.471	103.311	94.8779	305.258	207.057	0.217777	138.471	0.153142	52.722	1.45917e-06	7	1
Group 08	A-1754413.6	25 mg/kg	QDx1	IP	AMO-1 (DSMZ)	5000000	Matrigel (1:1)	Order 01	SCID-beige	F	22.1429		267.503	345.561	188.556	198.255	299.387	195.31	317.125	258.814	0.272213	267.503	0.295845	24.5353	1.55074e-07	8	1
Group 09	A-1754672.7	25 mg/kg	QDx1	IP	AMO-1 (DSMZ)	5000000	Matrigel (1:1)	Order 01	SCID-beige	F	22		910.885	466.287	536.265	445.201	183.102	348.095	644.957	504.97	0.531113	466.287	0.515692	87.0987	0.00282341	9	1
Group 10	A-1756941.0	25 mg/kg	QDx1	IP	AMO-1 (DSMZ)	5000000	Matrigel (1:1)	Order 01	SCID-beige	F	22.4286		629.585	695.374	763.553	730.46	982.295	705.337	674.61	740.173	0.778493	705.337	0.780069	43.3735	0.0276664	10	1
Group 11	A-1753718.0	25 mg/kg	QDx1	IP	AMO-1 (DSMZ)	5000000	Matrigel (1:1)	Order 01	SCID-beige	F	23.2857		218.648	486.719	269.084	377.605	26.9334	499.348	206.192	297.79	0.313207	269.084	0.297594	63.9068	1.70201e-05	11	1
Group 12	A-1754673.7	25 mg/kg	QDx1	IP	AMO-1 (DSMZ)	5000000	Matrigel (1:1)	Order 01	SCID-beige	F	22		263.949	166.931	302.952	468.585	205.761	903.461	352.001	380.52	0.40022	302.952	0.33505	94.8435	0.000692827	12	1
Group 13	A-1759646.0	25 mg/kg	QDx1	IP	AMO-1 (DSMZ)	5000000	Matrigel (1:1)	Order 01	SCID-beige	F	21		72.3516	254.3	607.98	139.555	168.819	83.9197	96.7444	203.381	0.213911	139.555	0.154342	71.443	9.2072e-06	13	1
Group 14	A-1759905.0	25 mg/kg	QDx1	IP	AMO-1 (DSMZ)	5000000	Matrigel (1:1)	Order 01	SCID-beige	F	22		493.118	413.079	567.313	567.313	515.803	463.284	479.115	499.861	0.525739	493.118	0.545365	21.0998	1.06301e-05	14	1
Group 15	A-1755497.0	25 mg/kg	QDx1	IP	AMO-1 (DSMZ)	5000000	Matrigel (1:1)	Order 01	SCID-beige	F	22.8571		68.7113	132.808	22.6195	473.846	478.741	179.021	335.691	241.634	0.254144	179.021	0.197988	71.1507	1.50318e-05	15	1
Group 16	A-1754024.7	25 mg/kg	QDx1	IP	AMO-1 (DSMZ)	5000000	Matrigel (1:1)	Order 01	SCID-beige	F	21		138.241	941.677	263.659	920.902	347.15	419.552	128.02	451.315	0.47468	347.15	0.383931	130.071	0.0103871	16	1
Group 17	A-1760661.0	25 mg/kg	QDx1	IP	AMO-1 (DSMZ)	5000000	Matrigel (1:1)	Order 01	SCID-beige	F	21.2857		100.359	52.9119	92.9194	127.178	57.0834	19.5366	26.7614	68.1071	0.0716331	57.0834	0.0631315	15.0919	4.87972e-09	17	1
Group 18	A-1760663.0	25 mg/kg	QDx1	IP	AMO-1 (DSMZ)	5000000	Matrigel (1:1)	Order 01	SCID-beige	F	22.1429		15.6645	323.99	132.481	392.242	143.313	59.0597	410.457	211.029	0.221955	143.313	0.158497	61.2153	3.75206e-06	18	1
Group 19	A-1726694.0	12.5 mg/kg	Q7Dx2	IV	AMO-1 (DSMZ)	5000000	Matrigel (1:1)	Order 01	SCID-beige	F	22.4286		18.3918	19.652	19.1923	18.4041	18.071	17.968	18.2263	18.5579	0.0195187	18.3918	0.0203404	0.23633	1.52463e-09	19	1
Group 20	A-1726694.0	12.5 mg/kg	Q14Dx2	IV	AMO-1 (DSMZ)	5000000	Matrigel (1:1)	Order 01	SCID-beige	F	21.5714		19.5928	17.1636	57.7507	19.8259	19.4786	19.8213	20.5886	24.8888	0.0261773	19.8213	0.0219214	5.49177	1.7769e-09	20	1
Group 21	A-1747745.0	25 mg/kg	Q7Dx2	IV	AMO-1 (DSMZ)	5000000	Matrigel (1:1)	Order 01	SCID-beige	F	22.4286		17.0586	18.7402						17.8994	0.0188261	17.8994	0.0197959	0.840821	9.69545e-05	21	1
Group 22	A-1747745.0	12.5 mg/kg	Q7Dx2	IV	AMO-1 (DSMZ)	5000000	Matrigel (1:1)	Order 01	SCID-beige	F	21.2857		12.573	14.3418		13.587	13.4052	13.4982	13.6784	13.5139	0.0142136	13.5426	0.0149775	0.232043	1.20235e-08	22	1
Group 23	A-1747745.0	6.25 mg/kg	Q7Dx2	IV	AMO-1 (DSMZ)	5000000	Matrigel (1:1)	Order 01	SCID-beige	F	22		183.757	450.915	199.872	190.076	174.374	138.164	133.295	210.065	0.22094	183.757	0.203226	41.2719	4.34184e-07	23	1
Group 24	A-1746463.0	25 mg/kg	Q7Dx2	IV	AMO-1 (DSMZ)	5000000	Matrigel (1:1)	Order 01	SCID-beige	F	22.2857		14.9916		16.1293			15.5264		15.5491	0.0163541	15.5264	0.0171714	0.328616	8.86073e-06	24	1
Group 25	A-1746463.0	12.5 mg/kg	Q7Dx2	IV	AMO-1 (DSMZ)	5000000	Matrigel (1:1)	Order 01	SCID-beige	F	22.7143		180.172	280.055	251.839	139.648	187.569	226.706	190.539	208.076	0.218848	190.539	0.210727	18.0161	4.06399e-08	25	1
Group 26	A-1746463.0	6.25 mg/kg	Q7Dx2	IV	AMO-1 (DSMZ)	5000000	Matrigel (1:1)	Order 01	SCID-beige	F	21.4286		773.739	433.587	765.464	481.051	844.491	730.254	866.933	699.36	0.735566	765.464	0.846567	65.1545	0.0306834	26	1
% T/C (mean) = mean(T)/mean(C)
% T/C (median) = median(T)/median(C)
T - current group value
C - control group value

## Sheet: Day 26 TV
Title: Anti-tumor Activity vs. AMO-1 (DSMZ) 10/12/2017
Study number:		AMO-1 (DSMZ) 10-12-17 MM				Cell Line:		AMO-1 (DSMZ)					Species:		Mouse
Study Director(s):		Michael Mitten				Type:		Xenograft					Strain:		SCID-beige
Dosing Begin:		10/26/2017				# Cell Imp.:		5.00e+006					Sex:		F
Measure Date:		11/7/2017				Location:		Right Hind Flank					Vendor:		Charles River Laboratories
Comments:						Susp. Med.:		Matrigel (1:1)					Project:
													Passage:
Group	Compound	Dosage	Frequency	Route	Cell Line	# of cells impanted	Susp. Med.	Order	Strain	Sex	Starting Body Wt. (g)	Relative to initial body wt., %	Xenograft AMO-1 (DSMZ) (mm³) Day 26							Mean	% T/C (mean)	Median	% T/C (median)	StdErr	Student T Test	Grp #	Ctrl #
Group 01	A-1710252.0	0 mg/kg	QDx1	IP	AMO-1 (DSMZ)	5000000	Matrigel (1:1)	Order 01	SCID-beige	F	22.8571		1357.7	1107.28	1966.26	1204.66	1152.55	1696.73	1229.42	1387.8	1	1229.42	1	121.852		1	1
Group 02	A-1710252.0	25 mg/kg	QDx1	IP	AMO-1 (DSMZ)	5000000	Matrigel (1:1)	Order 01	SCID-beige	F	22.2857		16.3326	17.3152	79.8984	15.4796	19.9927	19.6474	16.0787	26.3921	0.0190172	17.3152	0.014084	8.94214	3.74069e-07	2	1
Group 03	A-1754965.7	25 mg/kg	QDx1	IP	AMO-1 (DSMZ)	5000000	Matrigel (1:1)	Order 01	SCID-beige	F	22.4286		268.527	118.855	331.116	277.229	330.787	418.412	239.558	283.498	0.204279	277.229	0.225496	35.189	4.17042e-06	3	1
Group 04	A-1751436.7	25 mg/kg	QDx1	IP	AMO-1 (DSMZ)	5000000	Matrigel (1:1)	Order 01	SCID-beige	F	22.2857		263.708		234.788	303.592	526.663	28.4969	418.523	295.962	0.21326	283.65	0.230718	69.4317	3.19887e-05	4	1
Group 05	A-1756296.0	25 mg/kg	QDx1	IP	AMO-1 (DSMZ)	5000000	Matrigel (1:1)	Order 01	SCID-beige	F	21.5714		158.317	21.9935	382.534	11.82	405.81	229.626	277.008	212.444	0.15308	229.626	0.186775	59.8085	4.58207e-06	5	1
Group 06	A-1759465.0	25 mg/kg	QDx1	IP	AMO-1 (DSMZ)	5000000	Matrigel (1:1)	Order 01	SCID-beige	F	22.5714		13.6355	21.3761	21.8682	17.4515	14.8462	14.2328	13.8174	16.7468	0.0120672	14.8462	0.0120758	1.34827	3.39175e-07	6	1
Group 07	A-1758977.0	25 mg/kg	QDx1	IP	AMO-1 (DSMZ)	5000000	Matrigel (1:1)	Order 01	SCID-beige	F	22		455.266	284.997	292.514	139.68	183.445	196.415	233.273	255.084	0.183804	233.273	0.189742	39.26	3.6065e-06	7	1
Group 08	A-1754413.6	25 mg/kg	QDx1	IP	AMO-1 (DSMZ)	5000000	Matrigel (1:1)	Order 01	SCID-beige	F	22.1429		565.868	553.746	328.72	278.819	453.572	140.49	425.011	392.318	0.282691	425.011	0.3457	58.0114	1.98719e-05	8	1
Group 09	A-1754672.7	25 mg/kg	QDx1	IP	AMO-1 (DSMZ)	5000000	Matrigel (1:1)	Order 01	SCID-beige	F	22		1025.99	479.48	701.688	863.298	243.524	574.094	648.355	648.061	0.46697	648.355	0.527365	96.3096	0.000759427	9	1
Group 10	A-1756941.0	25 mg/kg	QDx1	IP	AMO-1 (DSMZ)	5000000	Matrigel (1:1)	Order 01	SCID-beige	F	22.4286		994.179	729.085	843.562	826.33	1255.34	914.456	825.986	912.705	0.657663	843.562	0.686145	65.0118	0.00589924	10	1
Group 11	A-1753718.0	25 mg/kg	QDx1	IP	AMO-1 (DSMZ)	5000000	Matrigel (1:1)	Order 01	SCID-beige	F	23.2857		330.629	518.391	372.81	482.785	21.2105	511.797	235.813	353.348	0.25461	372.81	0.30324	67.9852	1.93703e-05	11	1
Group 12	A-1754673.7	25 mg/kg	QDx1	IP	AMO-1 (DSMZ)	5000000	Matrigel (1:1)	Order 01	SCID-beige	F	22		384.387	201.756	450.043	525.396	343.878	618.387	626.218	450.009	0.324261	450.043	0.36606	58.2039	3.38937e-05	12	1
Group 13	A-1759646.0	25 mg/kg	QDx1	IP	AMO-1 (DSMZ)	5000000	Matrigel (1:1)	Order 01	SCID-beige	F	21		134.782	441.74	586.005	269.622	145.476	53.0238	408.181	291.261	0.209873	269.622	0.219308	73.3797	1.37649e-05	13	1
Group 14	A-1759905.0	25 mg/kg	QDx1	IP	AMO-1 (DSMZ)	5000000	Matrigel (1:1)	Order 01	SCID-beige	F	22		883.392	694.345	848.966	934.208	771.846	829.476	760.822	817.579	0.589119	829.476	0.674687	30.6904	0.00095133	14	1
Group 15	A-1755497.0	25 mg/kg	QDx1	IP	AMO-1 (DSMZ)	5000000	Matrigel (1:1)	Order 01	SCID-beige	F	22.8571		162.357	131.827	11.9439	1246.21	1017.86	600.223	695.633	552.293	0.397963	600.223	0.488215	178.748	0.00354747	15	1
Group 16	A-1754024.7	25 mg/kg	QDx1	IP	AMO-1 (DSMZ)	5000000	Matrigel (1:1)	Order 01	SCID-beige	F	21		380.133	996.882	234.183	1739.54	312.587	533.837	132.301	618.495	0.445665	380.133	0.309196	215.006	0.0125477	16	1
Group 17	A-1760661.0	25 mg/kg	QDx1	IP	AMO-1 (DSMZ)	5000000	Matrigel (1:1)	Order 01	SCID-beige	F	21.2857		246.989	83.0161	146.376	280.518	57.8692	24.5809	13.7718	121.875	0.0878185	83.0161	0.0675244	40.2908	1.27714e-06	17	1
Group 18	A-1760663.0	25 mg/kg	QDx1	IP	AMO-1 (DSMZ)	5000000	Matrigel (1:1)	Order 01	SCID-beige	F	22.1429		13.9091	687.457	248.572	674.874	217.949	17.6358	654.141	359.22	0.258841	248.572	0.202186	115.725	0.000111319	18	1
Group 19	A-1726694.0	12.5 mg/kg	Q7Dx2	IV	AMO-1 (DSMZ)	5000000	Matrigel (1:1)	Order 01	SCID-beige	F	22.4286		12.9672	13.099	12.1513	11.8611	11.4532	14.5615	13.815	12.844	0.00925496	12.9672	0.0105474	0.418418	3.29536e-07	19	1
Group 20	A-1726694.0	12.5 mg/kg	Q14Dx2	IV	AMO-1 (DSMZ)	5000000	Matrigel (1:1)	Order 01	SCID-beige	F	21.5714		21.0114	20.891	61.4717	22.559	22.559	21.5588	28.9803	28.433	0.0204878	22.559	0.0183493	5.60628	3.73177e-07	20	1
Group 21	A-1747745.0	25 mg/kg	Q7Dx2	IV	AMO-1 (DSMZ)	5000000	Matrigel (1:1)	Order 01	SCID-beige	F	22.4286		17.9685	17.9685						17.9685	0.0129475	17.9685	0.0146154	0	0.00161261	21	1
Group 22	A-1747745.0	12.5 mg/kg	Q7Dx2	IV	AMO-1 (DSMZ)	5000000	Matrigel (1:1)	Order 01	SCID-beige	F	21.2857		16.1293	15.9275		15.1857	16.2818	16.2309	16.2309	15.9977	0.0115273	16.1801	0.0131607	0.170399	1.68951e-06	22	1
Group 23	A-1747745.0	6.25 mg/kg	Q7Dx2	IV	AMO-1 (DSMZ)	5000000	Matrigel (1:1)	Order 01	SCID-beige	F	22		164.746	890.266	293.188	307.52	143.053	173.91	132.098	300.683	0.216662	173.91	0.141457	101.832	4.18584e-05	23	1
Group 24	A-1746463.0	25 mg/kg	Q7Dx2	IV	AMO-1 (DSMZ)	5000000	Matrigel (1:1)	Order 01	SCID-beige	F	22.2857		12.7061		12.4485			10.5755		11.91	0.00858196	12.4485	0.0101255	0.6714	0.000251875	24	1
Group 25	A-1746463.0	12.5 mg/kg	Q7Dx2	IV	AMO-1 (DSMZ)	5000000	Matrigel (1:1)	Order 01	SCID-beige	F	22.7143		228.174	396.291	322.382	200.266	348.293	619.376	214.32	332.729	0.239753	322.382	0.262223	55.4323	1.08659e-05	25	1
Group 26	A-1746463.0	6.25 mg/kg	Q7Dx2	IV	AMO-1 (DSMZ)	5000000	Matrigel (1:1)	Order 01	SCID-beige	F	21.4286		615.367	985.168	1310.13	646.24	836.482	904.97	1556.3	979.237	0.705604	904.97	0.736093	130.175	0.0443927	26	1
% T/C (mean) = mean(T)/mean(C)
% T/C (median) = median(T)/median(C)
T - current group value
C - control group value

## Sheet: Day 28 TV
Title: Anti-tumor Activity vs. AMO-1 (DSMZ) 10/12/2017
Study number:		AMO-1 (DSMZ) 10-12-17 MM				Cell Line:		AMO-1 (DSMZ)					Species:		Mouse
Study Director(s):		Michael Mitten				Type:		Xenograft					Strain:		SCID-beige
Dosing Begin:		10/26/2017				# Cell Imp.:		5.00e+006					Sex:		F
Measure Date:		11/9/2017				Location:		Right Hind Flank					Vendor:		Charles River Laboratories
Comments:						Susp. Med.:		Matrigel (1:1)					Project:
													Passage:
Group	Compound	Dosage	Frequency	Route	Cell Line	# of cells impanted	Susp. Med.	Order	Strain	Sex	Starting Body Wt. (g)	Relative to initial body wt., %	Mortality Observation Day 28							Mean	% T/C (mean)	Median	% T/C (median)	StdErr	Student T Test	Grp #	Ctrl #
Group 01	A-1710252.0	0 mg/kg	QDx1	IP				Order 01	SCID-beige	F	22.8571		EUTV	EUTV	EUTV	EUTV	EUTV	EUTV	EUTV	=IF(COUNT($N$12:$T$12)=0,NA(),(AVERAGE($N$12:$T$12)))		=IF(COUNT($N$12:$T$12)=0,NA(),(MEDIAN($N$12:$T$12)))		=IF(COUNT($N$12:$T$12)<2,NA(),STDEV($N$12:$T$12)/SQRT(COUNT($N$12:$T$12)))		1	1
Group 02	A-1710252.0	25 mg/kg	QDx1	IP				Order 01	SCID-beige	F	22.2857									=IF(COUNT($N$13:$T$13)=0,NA(),(AVERAGE($N$13:$T$13)))		=IF(COUNT($N$13:$T$13)=0,NA(),(MEDIAN($N$13:$T$13)))		=IF(COUNT($N$13:$T$13)<2,NA(),STDEV($N$13:$T$13)/SQRT(COUNT($N$13:$T$13)))	=IF(ISERROR(TTEST($N$13:$T$13,OFFSET($N$12:$T$37, $AB$13-1, 0, 1, 6),2,2)),"",TTEST($N$13:$T$13,OFFSET($N$12:$T$37, $AB$13-1, 0, 1, 6),2,2))	2	1
Group 03	A-1754965.7	25 mg/kg	QDx1	IP				Order 01	SCID-beige	F	22.4286									=IF(COUNT($N$14:$T$14)=0,NA(),(AVERAGE($N$14:$T$14)))		=IF(COUNT($N$14:$T$14)=0,NA(),(MEDIAN($N$14:$T$14)))		=IF(COUNT($N$14:$T$14)<2,NA(),STDEV($N$14:$T$14)/SQRT(COUNT($N$14:$T$14)))	=IF(ISERROR(TTEST($N$14:$T$14,OFFSET($N$12:$T$37, $AB$14-1, 0, 1, 6),2,2)),"",TTEST($N$14:$T$14,OFFSET($N$12:$T$37, $AB$14-1, 0, 1, 6),2,2))	3	1
Group 04	A-1751436.7	25 mg/kg	QDx1	IP				Order 01	SCID-beige	F	22.2857									=IF(COUNT($N$15:$T$15)=0,NA(),(AVERAGE($N$15:$T$15)))		=IF(COUNT($N$15:$T$15)=0,NA(),(MEDIAN($N$15:$T$15)))		=IF(COUNT($N$15:$T$15)<2,NA(),STDEV($N$15:$T$15)/SQRT(COUNT($N$15:$T$15)))	=IF(ISERROR(TTEST($N$15:$T$15,OFFSET($N$12:$T$37, $AB$15-1, 0, 1, 6),2,2)),"",TTEST($N$15:$T$15,OFFSET($N$12:$T$37, $AB$15-1, 0, 1, 6),2,2))	4	1
Group 05	A-1756296.0	25 mg/kg	QDx1	IP				Order 01	SCID-beige	F	21.5714									=IF(COUNT($N$16:$T$16)=0,NA(),(AVERAGE($N$16:$T$16)))		=IF(COUNT($N$16:$T$16)=0,NA(),(MEDIAN($N$16:$T$16)))		=IF(COUNT($N$16:$T$16)<2,NA(),STDEV($N$16:$T$16)/SQRT(COUNT($N$16:$T$16)))	=IF(ISERROR(TTEST($N$16:$T$16,OFFSET($N$12:$T$37, $AB$16-1, 0, 1, 6),2,2)),"",TTEST($N$16:$T$16,OFFSET($N$12:$T$37, $AB$16-1, 0, 1, 6),2,2))	5	1
Group 06	A-1759465.0	25 mg/kg	QDx1	IP				Order 01	SCID-beige	F	22.5714									=IF(COUNT($N$17:$T$17)=0,NA(),(AVERAGE($N$17:$T$17)))		=IF(COUNT($N$17:$T$17)=0,NA(),(MEDIAN($N$17:$T$17)))		=IF(COUNT($N$17:$T$17)<2,NA(),STDEV($N$17:$T$17)/SQRT(COUNT($N$17:$T$17)))	=IF(ISERROR(TTEST($N$17:$T$17,OFFSET($N$12:$T$37, $AB$17-1, 0, 1, 6),2,2)),"",TTEST($N$17:$T$17,OFFSET($N$12:$T$37, $AB$17-1, 0, 1, 6),2,2))	6	1
Group 07	A-1758977.0	25 mg/kg	QDx1	IP				Order 01	SCID-beige	F	22									=IF(COUNT($N$18:$T$18)=0,NA(),(AVERAGE($N$18:$T$18)))		=IF(COUNT($N$18:$T$18)=0,NA(),(MEDIAN($N$18:$T$18)))		=IF(COUNT($N$18:$T$18)<2,NA(),STDEV($N$18:$T$18)/SQRT(COUNT($N$18:$T$18)))	=IF(ISERROR(TTEST($N$18:$T$18,OFFSET($N$12:$T$37, $AB$18-1, 0, 1, 6),2,2)),"",TTEST($N$18:$T$18,OFFSET($N$12:$T$37, $AB$18-1, 0, 1, 6),2,2))	7	1
Group 08	A-1754413.6	25 mg/kg	QDx1	IP				Order 01	SCID-beige	F	22.1429									=IF(COUNT($N$19:$T$19)=0,NA(),(AVERAGE($N$19:$T$19)))		=IF(COUNT($N$19:$T$19)=0,NA(),(MEDIAN($N$19:$T$19)))		=IF(COUNT($N$19:$T$19)<2,NA(),STDEV($N$19:$T$19)/SQRT(COUNT($N$19:$T$19)))	=IF(ISERROR(TTEST($N$19:$T$19,OFFSET($N$12:$T$37, $AB$19-1, 0, 1, 6),2,2)),"",TTEST($N$19:$T$19,OFFSET($N$12:$T$37, $AB$19-1, 0, 1, 6),2,2))	8	1
Group 09	A-1754672.7	25 mg/kg	QDx1	IP				Order 01	SCID-beige	F	22		EUTV	EUTV	EUTV	EUTV	EUTV	EUTC	EUTV	=IF(COUNT($N$20:$T$20)=0,NA(),(AVERAGE($N$20:$T$20)))		=IF(COUNT($N$20:$T$20)=0,NA(),(MEDIAN($N$20:$T$20)))		=IF(COUNT($N$20:$T$20)<2,NA(),STDEV($N$20:$T$20)/SQRT(COUNT($N$20:$T$20)))	=IF(ISERROR(TTEST($N$20:$T$20,OFFSET($N$12:$T$37, $AB$20-1, 0, 1, 6),2,2)),"",TTEST($N$20:$T$20,OFFSET($N$12:$T$37, $AB$20-1, 0, 1, 6),2,2))	9	1
Group 10	A-1756941.0	25 mg/kg	QDx1	IP				Order 01	SCID-beige	F	22.4286		EUTV	EUTV	EUTV	EUTV	EUTV	EUTV	EUTV	=IF(COUNT($N$21:$T$21)=0,NA(),(AVERAGE($N$21:$T$21)))		=IF(COUNT($N$21:$T$21)=0,NA(),(MEDIAN($N$21:$T$21)))		=IF(COUNT($N$21:$T$21)<2,NA(),STDEV($N$21:$T$21)/SQRT(COUNT($N$21:$T$21)))	=IF(ISERROR(TTEST($N$21:$T$21,OFFSET($N$12:$T$37, $AB$21-1, 0, 1, 6),2,2)),"",TTEST($N$21:$T$21,OFFSET($N$12:$T$37, $AB$21-1, 0, 1, 6),2,2))	10	1
Group 11	A-1753718.0	25 mg/kg	QDx1	IP				Order 01	SCID-beige	F	23.2857									=IF(COUNT($N$22:$T$22)=0,NA(),(AVERAGE($N$22:$T$22)))		=IF(COUNT($N$22:$T$22)=0,NA(),(MEDIAN($N$22:$T$22)))		=IF(COUNT($N$22:$T$22)<2,NA(),STDEV($N$22:$T$22)/SQRT(COUNT($N$22:$T$22)))	=IF(ISERROR(TTEST($N$22:$T$22,OFFSET($N$12:$T$37, $AB$22-1, 0, 1, 6),2,2)),"",TTEST($N$22:$T$22,OFFSET($N$12:$T$37, $AB$22-1, 0, 1, 6),2,2))	11	1
Group 12	A-1754673.7	25 mg/kg	QDx1	IP				Order 01	SCID-beige	F	22									=IF(COUNT($N$23:$T$23)=0,NA(),(AVERAGE($N$23:$T$23)))		=IF(COUNT($N$23:$T$23)=0,NA(),(MEDIAN($N$23:$T$23)))		=IF(COUNT($N$23:$T$23)<2,NA(),STDEV($N$23:$T$23)/SQRT(COUNT($N$23:$T$23)))	=IF(ISERROR(TTEST($N$23:$T$23,OFFSET($N$12:$T$37, $AB$23-1, 0, 1, 6),2,2)),"",TTEST($N$23:$T$23,OFFSET($N$12:$T$37, $AB$23-1, 0, 1, 6),2,2))	12	1
Group 13	A-1759646.0	25 mg/kg	QDx1	IP				Order 01	SCID-beige	F	21									=IF(COUNT($N$24:$T$24)=0,NA(),(AVERAGE($N$24:$T$24)))		=IF(COUNT($N$24:$T$24)=0,NA(),(MEDIAN($N$24:$T$24)))		=IF(COUNT($N$24:$T$24)<2,NA(),STDEV($N$24:$T$24)/SQRT(COUNT($N$24:$T$24)))	=IF(ISERROR(TTEST($N$24:$T$24,OFFSET($N$12:$T$37, $AB$24-1, 0, 1, 6),2,2)),"",TTEST($N$24:$T$24,OFFSET($N$12:$T$37, $AB$24-1, 0, 1, 6),2,2))	13	1
Group 14	A-1759905.0	25 mg/kg	QDx1	IP				Order 01	SCID-beige	F	22									=IF(COUNT($N$25:$T$25)=0,NA(),(AVERAGE($N$25:$T$25)))		=IF(COUNT($N$25:$T$25)=0,NA(),(MEDIAN($N$25:$T$25)))		=IF(COUNT($N$25:$T$25)<2,NA(),STDEV($N$25:$T$25)/SQRT(COUNT($N$25:$T$25)))	=IF(ISERROR(TTEST($N$25:$T$25,OFFSET($N$12:$T$37, $AB$25-1, 0, 1, 6),2,2)),"",TTEST($N$25:$T$25,OFFSET($N$12:$T$37, $AB$25-1, 0, 1, 6),2,2))	14	1
Group 15	A-1755497.0	25 mg/kg	QDx1	IP				Order 01	SCID-beige	F	22.8571					EUTV	EUTV	EUTV		=IF(COUNT($N$26:$T$26)=0,NA(),(AVERAGE($N$26:$T$26)))		=IF(COUNT($N$26:$T$26)=0,NA(),(MEDIAN($N$26:$T$26)))		=IF(COUNT($N$26:$T$26)<2,NA(),STDEV($N$26:$T$26)/SQRT(COUNT($N$26:$T$26)))	=IF(ISERROR(TTEST($N$26:$T$26,OFFSET($N$12:$T$37, $AB$26-1, 0, 1, 6),2,2)),"",TTEST($N$26:$T$26,OFFSET($N$12:$T$37, $AB$26-1, 0, 1, 6),2,2))	15	1
Group 16	A-1754024.7	25 mg/kg	QDx1	IP				Order 01	SCID-beige	F	21			EUTV		EUTV				=IF(COUNT($N$27:$T$27)=0,NA(),(AVERAGE($N$27:$T$27)))		=IF(COUNT($N$27:$T$27)=0,NA(),(MEDIAN($N$27:$T$27)))		=IF(COUNT($N$27:$T$27)<2,NA(),STDEV($N$27:$T$27)/SQRT(COUNT($N$27:$T$27)))	=IF(ISERROR(TTEST($N$27:$T$27,OFFSET($N$12:$T$37, $AB$27-1, 0, 1, 6),2,2)),"",TTEST($N$27:$T$27,OFFSET($N$12:$T$37, $AB$27-1, 0, 1, 6),2,2))	16	1
Group 17	A-1760661.0	25 mg/kg	QDx1	IP				Order 01	SCID-beige	F	21.2857									=IF(COUNT($N$28:$T$28)=0,NA(),(AVERAGE($N$28:$T$28)))		=IF(COUNT($N$28:$T$28)=0,NA(),(MEDIAN($N$28:$T$28)))		=IF(COUNT($N$28:$T$28)<2,NA(),STDEV($N$28:$T$28)/SQRT(COUNT($N$28:$T$28)))	=IF(ISERROR(TTEST($N$28:$T$28,OFFSET($N$12:$T$37, $AB$28-1, 0, 1, 6),2,2)),"",TTEST($N$28:$T$28,OFFSET($N$12:$T$37, $AB$28-1, 0, 1, 6),2,2))	17	1
Group 18	A-1760663.0	25 mg/kg	QDx1	IP				Order 01	SCID-beige	F	22.1429									=IF(COUNT($N$29:$T$29)=0,NA(),(AVERAGE($N$29:$T$29)))		=IF(COUNT($N$29:$T$29)=0,NA(),(MEDIAN($N$29:$T$29)))		=IF(COUNT($N$29:$T$29)<2,NA(),STDEV($N$29:$T$29)/SQRT(COUNT($N$29:$T$29)))	=IF(ISERROR(TTEST($N$29:$T$29,OFFSET($N$12:$T$37, $AB$29-1, 0, 1, 6),2,2)),"",TTEST($N$29:$T$29,OFFSET($N$12:$T$37, $AB$29-1, 0, 1, 6),2,2))	18	1
Group 19	A-1726694.0	12.5 mg/kg	Q7Dx2	IV				Order 01	SCID-beige	F	22.4286									=IF(COUNT($N$30:$T$30)=0,NA(),(AVERAGE($N$30:$T$30)))		=IF(COUNT($N$30:$T$30)=0,NA(),(MEDIAN($N$30:$T$30)))		=IF(COUNT($N$30:$T$30)<2,NA(),STDEV($N$30:$T$30)/SQRT(COUNT($N$30:$T$30)))	=IF(ISERROR(TTEST($N$30:$T$30,OFFSET($N$12:$T$37, $AB$30-1, 0, 1, 6),2,2)),"",TTEST($N$30:$T$30,OFFSET($N$12:$T$37, $AB$30-1, 0, 1, 6),2,2))	19	1
Group 20	A-1726694.0	12.5 mg/kg	Q14Dx2	IV				Order 01	SCID-beige	F	21.5714									=IF(COUNT($N$31:$T$31)=0,NA(),(AVERAGE($N$31:$T$31)))		=IF(COUNT($N$31:$T$31)=0,NA(),(MEDIAN($N$31:$T$31)))		=IF(COUNT($N$31:$T$31)<2,NA(),STDEV($N$31:$T$31)/SQRT(COUNT($N$31:$T$31)))	=IF(ISERROR(TTEST($N$31:$T$31,OFFSET($N$12:$T$37, $AB$31-1, 0, 1, 6),2,2)),"",TTEST($N$31:$T$31,OFFSET($N$12:$T$37, $AB$31-1, 0, 1, 6),2,2))	20	1
Group 21	A-1747745.0	25 mg/kg	Q7Dx2	IV				Order 01	SCID-beige	F	22.4286									=IF(COUNT($N$32:$T$32)=0,NA(),(AVERAGE($N$32:$T$32)))		=IF(COUNT($N$32:$T$32)=0,NA(),(MEDIAN($N$32:$T$32)))		=IF(COUNT($N$32:$T$32)<2,NA(),STDEV($N$32:$T$32)/SQRT(COUNT($N$32:$T$32)))	=IF(ISERROR(TTEST($N$32:$T$32,OFFSET($N$12:$T$37, $AB$32-1, 0, 1, 6),2,2)),"",TTEST($N$32:$T$32,OFFSET($N$12:$T$37, $AB$32-1, 0, 1, 6),2,2))	21	1
Group 22	A-1747745.0	12.5 mg/kg	Q7Dx2	IV				Order 01	SCID-beige	F	21.2857									=IF(COUNT($N$33:$T$33)=0,NA(),(AVERAGE($N$33:$T$33)))		=IF(COUNT($N$33:$T$33)=0,NA(),(MEDIAN($N$33:$T$33)))		=IF(COUNT($N$33:$T$33)<2,NA(),STDEV($N$33:$T$33)/SQRT(COUNT($N$33:$T$33)))	=IF(ISERROR(TTEST($N$33:$T$33,OFFSET($N$12:$T$37, $AB$33-1, 0, 1, 6),2,2)),"",TTEST($N$33:$T$33,OFFSET($N$12:$T$37, $AB$33-1, 0, 1, 6),2,2))	22	1
Group 23	A-1747745.0	6.25 mg/kg	Q7Dx2	IV				Order 01	SCID-beige	F	22									=IF(COUNT($N$34:$T$34)=0,NA(),(AVERAGE($N$34:$T$34)))		=IF(COUNT($N$34:$T$34)=0,NA(),(MEDIAN($N$34:$T$34)))		=IF(COUNT($N$34:$T$34)<2,NA(),STDEV($N$34:$T$34)/SQRT(COUNT($N$34:$T$34)))	=IF(ISERROR(TTEST($N$34:$T$34,OFFSET($N$12:$T$37, $AB$34-1, 0, 1, 6),2,2)),"",TTEST($N$34:$T$34,OFFSET($N$12:$T$37, $AB$34-1, 0, 1, 6),2,2))	23	1
Group 24	A-1746463.0	25 mg/kg	Q7Dx2	IV				Order 01	SCID-beige	F	22.2857									=IF(COUNT($N$35:$T$35)=0,NA(),(AVERAGE($N$35:$T$35)))		=IF(COUNT($N$35:$T$35)=0,NA(),(MEDIAN($N$35:$T$35)))		=IF(COUNT($N$35:$T$35)<2,NA(),STDEV($N$35:$T$35)/SQRT(COUNT($N$35:$T$35)))	=IF(ISERROR(TTEST($N$35:$T$35,OFFSET($N$12:$T$37, $AB$35-1, 0, 1, 6),2,2)),"",TTEST($N$35:$T$35,OFFSET($N$12:$T$37, $AB$35-1, 0, 1, 6),2,2))	24	1
Group 25	A-1746463.0	12.5 mg/kg	Q7Dx2	IV				Order 01	SCID-beige	F	22.7143									=IF(COUNT($N$36:$T$36)=0,NA(),(AVERAGE($N$36:$T$36)))		=IF(COUNT($N$36:$T$36)=0,NA(),(MEDIAN($N$36:$T$36)))		=IF(COUNT($N$36:$T$36)<2,NA(),STDEV($N$36:$T$36)/SQRT(COUNT($N$36:$T$36)))	=IF(ISERROR(TTEST($N$36:$T$36,OFFSET($N$12:$T$37, $AB$36-1, 0, 1, 6),2,2)),"",TTEST($N$36:$T$36,OFFSET($N$12:$T$37, $AB$36-1, 0, 1, 6),2,2))	25	1
Group 26	A-1746463.0	6.25 mg/kg	Q7Dx2	IV				Order 01	SCID-beige	F	21.4286		EUTV	EUTV	EUTV	EUTV	EUTV	EUTV	EUTV	=IF(COUNT($N$37:$T$37)=0,NA(),(AVERAGE($N$37:$T$37)))		=IF(COUNT($N$37:$T$37)=0,NA(),(MEDIAN($N$37:$T$37)))		=IF(COUNT($N$37:$T$37)<2,NA(),STDEV($N$37:$T$37)/SQRT(COUNT($N$37:$T$37)))	=IF(ISERROR(TTEST($N$37:$T$37,OFFSET($N$12:$T$37, $AB$37-1, 0, 1, 6),2,2)),"",TTEST($N$37:$T$37,OFFSET($N$12:$T$37, $AB$37-1, 0, 1, 6),2,2))	26	1
% T/C (mean) = mean(T)/mean(C)
% T/C (median) = median(T)/median(C)
T - current group value
C - control group value
Group	Compound	Dosage	Frequency	Route	Cell Line	# of cells impanted	Susp. Med.	Order	Strain	Sex	Starting Body Wt. (g)	Relative to initial body wt., %	Xenograft AMO-1 (DSMZ) (mm³) Day 28							Mean	% T/C (mean)	Median	% T/C (median)	StdErr	Student T Test	Grp #	Ctrl #
Group 01	A-1710252.0	0 mg/kg	QDx1	IP	AMO-1 (DSMZ)	5000000	Matrigel (1:1)	Order 01	SCID-beige	F	22.8571		1917.39	1876.98	2646.14	2214.53	2191.94	2362.02	2055.45	2180.63	1	2191.94	1	100.953		1	1
Group 02	A-1710252.0	25 mg/kg	QDx1	IP	AMO-1 (DSMZ)	5000000	Matrigel (1:1)	Order 01	SCID-beige	F	22.2857		51.2516	94.0449	394.443	178.322	91.458	106.154	131.239	149.559	0.068585	106.154	0.048429	43.4076	2.23482e-09	2	1
Group 03	A-1754965.7	25 mg/kg	QDx1	IP	AMO-1 (DSMZ)	5000000	Matrigel (1:1)	Order 01	SCID-beige	F	22.4286		484.459	296.573	566.871	339.773	490.831	967.984	273.088	488.511	0.224022	484.459	0.221018	90.1621	1.40389e-07	3	1
Group 04	A-1751436.7	25 mg/kg	QDx1	IP	AMO-1 (DSMZ)	5000000	Matrigel (1:1)	Order 01	SCID-beige	F	22.2857		407.252		414.691	481.453	799.344	19.5928	478.601	433.489	0.19879	446.646	0.203767	101.741	4.6865e-07	4	1
Group 05	A-1756296.0	25 mg/kg	QDx1	IP	AMO-1 (DSMZ)	5000000	Matrigel (1:1)	Order 01	SCID-beige	F	21.5714		135.971	7.29316	704.676	10.4544	845.233	399.147	455.921	365.528	0.167624	399.147	0.182097	125.503	4.21915e-07	5	1
Group 06	A-1759465.0	25 mg/kg	QDx1	IP	AMO-1 (DSMZ)	5000000	Matrigel (1:1)	Order 01	SCID-beige	F	22.5714		21.4739	6.96917	20.413	17.6447	25.7394	22.4919	21.3143	19.4352	0.00891263	21.3143	0.00972393	2.26956	4.5171e-10	6	1
Group 07	A-1758977.0	25 mg/kg	QDx1	IP	AMO-1 (DSMZ)	5000000	Matrigel (1:1)	Order 01	SCID-beige	F	22		882.3	589.685	462.13	257.37	612.419	468.199	736.168	572.61	0.262589	589.685	0.269024	76.6903	1.18136e-07	7	1
Group 08	A-1754413.6	25 mg/kg	QDx1	IP	AMO-1 (DSMZ)	5000000	Matrigel (1:1)	Order 01	SCID-beige	F	22.1429		670.286	1290.14	535.011	454.122	650.582	282.803	716.165	657.016	0.301296	650.582	0.296806	119.588	1.76415e-06	8	1
Group 09	A-1754672.7	25 mg/kg	QDx1	IP	AMO-1 (DSMZ)	5000000	Matrigel (1:1)	Order 01	SCID-beige	F	22		1767.36	1002.93	1139.54	1684.32	1027.42	1855.06	1119.76	1370.91	0.628676	1139.54	0.519876	143.078	0.001073	9	1
Group 10	A-1756941.0	25 mg/kg	QDx1	IP	AMO-1 (DSMZ)	5000000	Matrigel (1:1)	Order 01	SCID-beige	F	22.4286		1848.99	1965.96	1402.52	1134.65	2758.73	1448.03	1564.53	1731.92	0.794226	1564.53	0.713765	200.99	0.0799499	10	1
Group 11	A-1753718.0	25 mg/kg	QDx1	IP	AMO-1 (DSMZ)	5000000	Matrigel (1:1)	Order 01	SCID-beige	F	23.2857		782.101	902.468	519.008	1115.95	15.2343	695.975	553.493	654.89	0.300321	695.975	0.317515	131.805	3.12827e-06	11	1
Group 12	A-1754673.7	25 mg/kg	QDx1	IP	AMO-1 (DSMZ)	5000000	Matrigel (1:1)	Order 01	SCID-beige	F	22		629.83	443.546	422.619	1075.25	965.888	1301.16	1089.18	846.781	0.388319	965.888	0.440654	131.038	1.06788e-05	12	1
Group 13	A-1759646.0	25 mg/kg	QDx1	IP	AMO-1 (DSMZ)	5000000	Matrigel (1:1)	Order 01	SCID-beige	F	21		309.958	775.203	1324.2	387.374	326.062	98.3877	490.522	530.245	0.243161	387.374	0.176727	153.459	3.98545e-06	13	1
Group 14	A-1759905.0	25 mg/kg	QDx1	IP	AMO-1 (DSMZ)	5000000	Matrigel (1:1)	Order 01	SCID-beige	F	22		1129.04	1014.54	1140.56	1255.88	1164.31	1189.35	1225.92	1159.94	0.531929	1164.31	0.531177	29.6464	1.5347e-06	14	1
Group 15	A-1755497.0	25 mg/kg	QDx1	IP	AMO-1 (DSMZ)	5000000	Matrigel (1:1)	Order 01	SCID-beige	F	22.8571		14.6565	138.159	15.1855	2374.99	2404.61	1031.29	984.969	994.836	0.456214	984.969	0.449359	394.85	0.0196806	15	1
Group 16	A-1754024.7	25 mg/kg	QDx1	IP	AMO-1 (DSMZ)	5000000	Matrigel (1:1)	Order 01	SCID-beige	F	21		585.22	1210.08	413.867	2689.55	695.758	845.067	125.619	937.881	0.430095	695.758	0.317416	318.793	0.00512323	16	1
Group 17	A-1760661.0	25 mg/kg	QDx1	IP	AMO-1 (DSMZ)	5000000	Matrigel (1:1)	Order 01	SCID-beige	F	21.2857		404.508	114.557	121.978	505.643	42.8725	19.0031	17.5355	175.157	0.0803237	114.557	0.0522628	74.8094	1.10555e-08	17	1
Group 18	A-1760663.0	25 mg/kg	QDx1	IP	AMO-1 (DSMZ)	5000000	Matrigel (1:1)	Order 01	SCID-beige	F	22.1429		29.5312	1896.99	343.189	1272.15	522.765	19.1581	875.498	708.468	0.324891	522.765	0.238494	261.052	0.000456478	18	1
Group 19	A-1726694.0	12.5 mg/kg	Q7Dx2	IV	AMO-1 (DSMZ)	5000000	Matrigel (1:1)	Order 01	SCID-beige	F	22.4286		14.0472	17.4293	15.675	15.0885	14.5143	14.2328	14.0934	15.0115	0.00688401	14.5143	0.00662168	0.460795	4.40794e-10	19	1
Group 20	A-1726694.0	12.5 mg/kg	Q14Dx2	IV	AMO-1 (DSMZ)	5000000	Matrigel (1:1)	Order 01	SCID-beige	F	21.5714		11.3726	13.9091	59.6238	10.4362	11.4815	12.1058	11.5338	18.6376	0.00854685	11.5338	0.00526191	6.8428	4.60349e-10	20	1
Group 21	A-1747745.0	25 mg/kg	Q7Dx2	IV	AMO-1 (DSMZ)	5000000	Matrigel (1:1)	Order 01	SCID-beige	F	22.4286		11.3326	11.3326						11.3326	0.00519692	11.3326	0.00517011	0	4.99034e-05	21	1
Group 22	A-1747745.0	12.5 mg/kg	Q7Dx2	IV	AMO-1 (DSMZ)	5000000	Matrigel (1:1)	Order 01	SCID-beige	F	21.2857		13.2762	11.4532		11.4532	11.6548	13.545	13.4549	12.4729	0.00571983	12.4655	0.00568696	0.428485	4.07128e-09	22	1
Group 23	A-1747745.0	6.25 mg/kg	Q7Dx2	IV	AMO-1 (DSMZ)	5000000	Matrigel (1:1)	Order 01	SCID-beige	F	22		242.052	1605.34	585.089	509.558	265.697	305.617	32	506.479	0.232262	305.617	0.139427	195.61	1.95431e-05	23	1
Group 24	A-1746463.0	25 mg/kg	Q7Dx2	IV	AMO-1 (DSMZ)	5000000	Matrigel (1:1)	Order 01	SCID-beige	F	22.2857		8.75149		9.44593			9.41055		9.20266	0.00422017	9.41055	0.00429325	0.225813	4.08767e-06	24	1
Group 25	A-1746463.0	12.5 mg/kg	Q7Dx2	IV	AMO-1 (DSMZ)	5000000	Matrigel (1:1)	Order 01	SCID-beige	F	22.7143		285.073	643.313	391.581	290.341	418.392	710.187	270.641	429.933	0.197159	391.581	0.178646	67.528	3.13443e-08	25	1
Group 26	A-1746463.0	6.25 mg/kg	Q7Dx2	IV	AMO-1 (DSMZ)	5000000	Matrigel (1:1)	Order 01	SCID-beige	F	21.4286		1065.38	1420.52	1835.53	1058.44	1178.6	1681.11	2022.45	1466.01	0.672284	1420.52	0.648065	146.689	0.00281518	26	1
% T/C (mean) = mean(T)/mean(C)
% T/C (median) = median(T)/median(C)
T - current group value
C - control group value

[truncated: 26 more sheets: Day 32 TV, Day 34 TV, Day 36 TV, Day 40 TV, Day 43 TV, Day 47 TV, Day 50 TV, Day 53 TV, Day 55 TV, Day 57 TV, Day 60 TV, Day 62 TV, Day 64 TV, Day 68 TV, Day 70 TV, Day 75 TV, Day 80 TV, Day 82 TV, Day 84 TV, Day 88 TV …]
