# Supplementary material for: Selective MCL-1 inhibitor ABBV-467 is efficacious in tumor models but is associated with cardiac troponin increases in patients
Source: Commun Med (Lond). 2023 Oct 25;3:154. doi: 10.1038/s43856-023-00380-z (PMC10600239; doi:10.1038/s43856-023-00380-z)
Supplement: Supplementary file 7 — Supplementary Data 6 [file 43856_2023_380_MOESM7_ESM.xlsx]

## Sheet: Report
Summary
	Study:		OPM-2 (DSMZ) 02-16-18 KD
	Date Range:		All Phases
	Generated by:		Cory Alvey
	Generated on:		8/6/2021 11:38 AM

## Sheet: Protocol
General Information
Study Number:			OPM-2 (DSMZ) 02-16-18 KD		Alt.Number:		OPM-2 (DSMZ) 02-16-18 KD		Site:				Study Type:		Flank Tumor
Title:			OPM-2 (DSMZ) 02-16-18 KD: Mcl-1i
Purpose/Objective:
Materials & Methods:
Equipment:
Project Code:					Project Name:				Phase:
Therapeutic Area:			R4N2
Critical Success Factors:
ACUC/Animal Welfare License:			1503D00007 (SC flank)
Distribution method:
Protocol Deviations:
Results:
Conclusions:
Dates
			Date		Day
Study Begins:			2/6/2018		0
Xenograft OPM-2 (DSMZ) Inoculation Date:			2/6/2018		0
Animal Distribution Date:
Animal Randomizatoin Date:			2/26/2018		20
Dosing Begins:
Dosing Ends:
Study Ends:			6/12/2018		126
Animal Request Date:
Order 01 Animal Receipt Date:			1/31/2018		-6
Reference Day:			Study Begins
Personnel
Role			Name		Phone		Email
Study Lead			Kelly Doyle		+1 847-937-7807
(Departments:)
Study Reviewer			Sample Group
Animals
Order/Tracking Number		Genotype	Age Range	DOB	Weight Range	Justification for Species Selection				Method of ID
Order 01
Groups
Name			# Males	# Females	Orders		Vendor		Species		Strain		Site	Room	Euthanasia Method
Group 01			0	8	Order 01		Charles River Laboratories		Mouse		SCID-beige			333
Group 02			0	8	Order 01		Charles River Laboratories		Mouse		SCID-beige			333
Group 03			0	8	Order 01		Charles River Laboratories		Mouse		SCID-beige			333
Group 04			0	8	Order 01		Charles River Laboratories		Mouse		SCID-beige			333
Group 05			0	8	Order 01		Charles River Laboratories		Mouse		SCID-beige			333
Group 06			0	8	Order 01		Charles River Laboratories		Mouse		SCID-beige			333
Group 07			0	8	Order 01		Charles River Laboratories		Mouse		SCID-beige			333
Group 08			0	8	Order 01		Charles River Laboratories		Mouse		SCID-beige			333
Group 09			0	8	Order 01		Charles River Laboratories		Mouse		SCID-beige			333
Group 10			0	8	Order 01		Charles River Laboratories		Mouse		SCID-beige			333
Group 11			0	8	Order 01		Charles River Laboratories		Mouse		SCID-beige			333
Group 12			0	8	Order 01		Charles River Laboratories		Mouse		SCID-beige			333
Group Attributes
Name			Pre-treat		Irradiation		Feeding/Fasting		Feed		Acclimation		Photoperiod	Housing Site	Caging	Cage Changing	Temperature	Humidity	Water
Group 01
Group 02
Group 03
Group 04
Group 05
Group 06
Group 07
Group 08
Group 09
Group 10
Group 11
Group 12
Total # of Animals:			150
Total Enrolled on Study:			96
Oncology Disease Induction
Group	Cell Line		Implant Type		Inoculum Per Animal	Hormone Dose Route		Inoculation Site		Inoculum Medium		Inoculum Source		Inoculum Volume	Inoculation Date	Animals	Inoculum Conc		Units		Total # Required		Total # Req units		Total Vol of Inoc		TotalVol Inoc units		Sample or Vial Number	Passage Number	Freeze Number	Clone Number	Sub-clone Number	Cell Request Date	Growth Medium	Number Of Flasks	Type/Size of Flasks Used	Cell Confluence	Cell Viability	Harvest Time End		Harvest Time Start		Harvest Duration		Harvest Duration Unit
All Animals	OPM-2 (DSMZ)		Xenograft		5000000			Right Hind Flank		Matrigel (1:1)				0.1	2/6/2018	96	5.00e+007				9.00e+008		cells		18											0		0	0	12:00 AM		12:00 AM
Formulation
Group			Type	Article		Lot #	Vehicle		Formulation Frequency			Regulatory Reportable	Storage Pre		Storage Post
Group 01			Untreated Control	NONE			5DMSO:20Cremephor EL:75D5W		3 days/form. period; 1 formulations			No
Group 02			Test	A-1726694.0		2379241	5:DMSO:20 Cremephor EL:75D5W		3 days/form. period; 1 formulations			No
Group 03			Test	A-1726694.0		2379241	5:DMSO:20 Cremephor EL:75D5W		3 days/form. period; 1 formulations			No
Group 04			Test	A-1726694.0		2379241	5:DMSO:20 Cremephor EL:75D5W		3 days/form. period; 1 formulations			No
Group 05			Test	A-1747745		2398388	1Mol. Eq. HCl:5%DMSO:10%Cremephor EL:85D5W		3 days/form. period; 1 formulations			No
Group 06			Test	A-1747745		2398388	1Mol. Eq. HCl:5%DMSO:10%Cremephor EL:85D5W		3 days/form. period; 1 formulations			No
Group 07			Test	A-1747745		2398388	1Mol. Eq. HCl:5%DMSO:10%Cremephor EL:85D5W		3 days/form. period; 1 formulations			No
Group 08			Test	A-1746463		2398387	1 Mol. Eq HCl:5%DMSO:10: Cremephor EL:85D5W		3 days/form. period; 1 formulations			No
Group 09			Test	A-1746463		2398387	1 Mol. Eq HCl:5%DMSO:10: Cremephor EL:85D5W		3 days/form. period; 1 formulations			No
Group 10			Test	A-1746463		2398387	1 Mol. Eq HCl:5%DMSO:10: Cremephor EL:85D5W		3 days/form. period; 1 formulations			No
Group 11			Test	A-1667789.0		2286163	2% (vol) DMSO + 5% (vol) Tween 80 + 20% (vol) PEG 400 + 73% (vol) D5W		3 days/form. period; 1 formulations			No
Group 12			Test	A-1704603.0 (Amgen)		2309624	10% (vol) DMSO, 30% (vol) PEG 400, 60% (vol) Phosal 50 PG		1 days/form. period; 14 formulations			No
Articles
Group			Type	Article		Vehicle		Dose Level	Unit	Route		Frequency			Dose Rule
Group 01			Untreated Control	NONE		5DMSO:20Cremephor EL:75D5W		0	mg/kg	IV		q7dx3			By Fixed Volume (0.2 ml)
Group 02			Test	A-1726694.0		5:DMSO:20 Cremephor EL:75D5W		12.5	mg/kg	IV		q7dx3			By Fixed Volume (0.2 ml)
Group 03			Test	A-1726694.0		5:DMSO:20 Cremephor EL:75D5W		6.25	mg/kg	IV		q7dx3			By Fixed Volume (0.2 ml)
Group 04			Test	A-1726694.0		5:DMSO:20 Cremephor EL:75D5W		3.15	mg/kg	IV		q7dx3			By Fixed Volume (0.2 ml)
Group 05			Test	A-1747745		1Mol. Eq. HCl:5%DMSO:10%Cremephor EL:85D5W		25	mg/kg	IV		q7dx3			By Fixed Volume (0.2 ml)
Group 06			Test	A-1747745		1Mol. Eq. HCl:5%DMSO:10%Cremephor EL:85D5W		12.5	mg/kg	IV		q7dx3			By Fixed Volume (0.2 ml)
Group 07			Test	A-1747745		1Mol. Eq. HCl:5%DMSO:10%Cremephor EL:85D5W		6.25	mg/kg	IV		q7dx3			By Fixed Volume (0.2 ml)
Group 08			Test	A-1746463		1 Mol. Eq HCl:5%DMSO:10: Cremephor EL:85D5W		25	mg/kg	IV		q7dx3			By Fixed Volume (0.2 ml)
Group 09			Test	A-1746463		1 Mol. Eq HCl:5%DMSO:10: Cremephor EL:85D5W		12.5	mg/kg	IV		q7dx3			By Fixed Volume (0.2 ml)
Group 10			Test	A-1746463		1 Mol. Eq HCl:5%DMSO:10: Cremephor EL:85D5W		6.25	mg/kg	IV		q7dx3			By Fixed Volume (0.2 ml)
Group 11			Test	A-1667789.0		2% (vol) DMSO + 5% (vol) Tween 80 + 20% (vol) PEG 400 + 73% (vol) D5W		25	mg/kg	IV		q7dx3			By Fixed Volume (0.2 ml)
Group 12			Test	A-1704603.0 (Amgen)		10% (vol) DMSO, 30% (vol) PEG 400, 60% (vol) Phosal 50 PG		60	mg/kg	PO		qdx5			By Fixed Volume (0.2 ml)
Sample Collection
Group			Task		Test		Method & Collection		Sample Info/Special Instructions
Sample Results
Group			Task		Sample Task		Method & Collection
Tasks
Group			Task			Frequency			Calculation			Alerts
Group 11			A-1667789.0			q7dx3			By Fixed Volume (0.2 ml)
Group 12			A-1704603.0 (Amgen)			qdx5			By Fixed Volume (0.2 ml)
Group 04			A-1726694.0			q7dx3			By Fixed Volume (0.2 ml)
Group 03			A-1726694.0			q7dx3			By Fixed Volume (0.2 ml)
Group 02			A-1726694.0			q7dx3			By Fixed Volume (0.2 ml)
Group 08			A-1746463			q7dx3			By Fixed Volume (0.2 ml)
Group 09			A-1746463			q7dx3			By Fixed Volume (0.2 ml)
Group 10			A-1746463			q7dx3			By Fixed Volume (0.2 ml)
Group 05			A-1747745			q7dx3			By Fixed Volume (0.2 ml)
Group 06			A-1747745			q7dx3			By Fixed Volume (0.2 ml)
Group 07			A-1747745			q7dx3			By Fixed Volume (0.2 ml)
All Animals			Body Weight						W
All Animals			Clinical Observation						Observations
All Animals			Mortality Observation						Code
Group 01			NONE			q7dx3			By Fixed Volume (0.2 ml)
All Animals			Tumor Volume						0.5*L*W^2			Alert when Volume is greater than 3000
Comments/Special Instructions
Item				Comment
Change Requests
Creation Date	Created By		Subject			Message			Status			Attachments
Randomization Method
Injection Order Allocation
No

## Sheet: Day 20 TV
Title: Anti-tumor Activity vs. OPM-2 (DSMZ) 2/6/2018
Study number:		OPM-2 (DSMZ) 02-16-18 KD				Cell Line:		OPM-2 (DSMZ)					Species:		Mouse
Study Director(s):		Kelly Doyle				Type:		Xenograft					Strain:		SCID-beige
Dosing Begin:		(Not Set)				# Cell Imp.:		5.00e+006 cells					Sex:		F
Measure Date:		2/26/2018				Location:		Right Hind Flank					Vendor:		Charles River Laboratories
Comments:						Susp. Med.:		Matrigel (1:1)					Project:
													Passage:
Group	Compound	Dosage	Frequency	Route	Cell Line	# of cells impanted	Susp. Med.	Order	Strain	Sex	Starting Body Wt. (g)	Relative to initial body wt., %	Tumor Volume (mm³) Day 20								Mean	% T/C (mean)	Median	% T/C (median)	StdErr	Student T Test	Grp #	Ctrl #
Group 01	NONE	0 mg/kg	q7dx3	IV				Order 01	SCID-beige	F	21		195.68	239.418	221.772	183.744	276.623	205.286	257.312	319.976	237.477	1	230.595	1	16.1758		1	1
Group 02	A-1726694.0	12.5 mg/kg	q7dx3	IV				Order 01	SCID-beige	F	21		191.075	224.041	253.854	175.147	246.256	194.931	340.346	274.215	237.483	1.00003	235.148	1.01975	19.0421	0.626596	2	1
Group 03	A-1726694.0	6.25 mg/kg	q7dx3	IV				Order 01	SCID-beige	F	20.75		214.813	193.472	251.883	272.961	308.347	206.689	175.366	276.496	237.503	1.00011	233.348	1.01194	16.5116	0.589619	3	1
Group 04	A-1726694.0	3.15 mg/kg	q7dx3	IV				Order 01	SCID-beige	F	21.5		201.504	224.516	331.578	193.114	250.134	247.408	176.687	275.687	237.579	1.00043	235.962	1.02327	17.778	0.606191	4	1
Group 05	A-1747745	25 mg/kg	q7dx3	IV				Order 01	SCID-beige	F	22.125		282.717	220.47	248.916	228.138	247.928	177.942	301.498	192.742	237.544	1.00028	238.033	1.03226	14.8249	0.561269	5	1
Group 06	A-1747745	12.5 mg/kg	q7dx3	IV				Order 01	SCID-beige	F	20.5		227.934	238.425	179.46	186.675	234.89	251.642	290.646	289.269	237.368	0.999541	236.658	1.02629	14.4886	0.561421	6	1
Group 07	A-1747745	6.25 mg/kg	q7dx3	IV				Order 01	SCID-beige	F	21		217.422	237.847	187.627	184.485	289.69	299.894	252.041	230.268	237.409	0.999717	234.058	1.01502	14.989	0.568377	7	1
Group 08	A-1746463	25 mg/kg	q7dx3	IV				Order 01	SCID-beige	F	22		217.041	212.589	187.135	280.275	257.796	260.118	179.761	305.118	237.479	1.00001	237.418	1.02959	15.9435	0.581532	8	1
Group 09	A-1746463	12.5 mg/kg	q7dx3	IV				Order 01	SCID-beige	F	20.5		285.122	204.108	181.58	228.433	216.173	263.105	219.812	301.332	237.458	0.999922	224.123	0.971932	14.6932	0.561871	9	1
Group 10	A-1746463	6.25 mg/kg	q7dx3	IV				Order 01	SCID-beige	F	21.375		262.988	369.187	173.354	186.2	245.14	230.774	220.354	211.524	237.44	0.999847	225.564	0.978183	21.4683	0.658189	10	1
Group 11	A-1667789.0	25 mg/kg	q7dx3	IV				Order 01	SCID-beige	F	21.375		404.773	182.731	185.497	197.844	213.192	263.425	218.285	234.842	237.574	1.00041	215.738	0.935573	25.6683	0.698756	11	1
Group 12	A-1704603.0 (Amgen)	60 mg/kg	qdx5	PO				Order 01	SCID-beige	F	21.25		213.054	182.506	273.115	263.003	373.444	219.358	196.739	178.61	237.479	1.00001	216.206	0.937599	22.9442	0.673746	12	1
% T/C (mean) = mean(T)/mean(C)
% T/C (median) = median(T)/median(C)
T - current group value
C - control group value

## Sheet: Day 21 TV
Title: Anti-tumor Activity vs. OPM-2 (DSMZ) 2/6/2018
Study number:		OPM-2 (DSMZ) 02-16-18 KD				Cell Line:		OPM-2 (DSMZ)					Species:		Mouse
Study Director(s):		Kelly Doyle				Type:		Xenograft					Strain:		SCID-beige
Dosing Begin:		(Not Set)				# Cell Imp.:		5.00e+006 cells					Sex:		F
Measure Date:		2/27/2018				Location:		Right Hind Flank					Vendor:		Charles River Laboratories
Comments:						Susp. Med.:		Matrigel (1:1)					Project:
													Passage:
Group	Compound	Dosage	Frequency	Route	Cell Line	# of cells impanted	Susp. Med.	Order	Strain	Sex	Starting Body Wt. (g)	Relative to initial body wt., %	Body Weight (g) Day 21								Mean	% T/C (mean)	Median	% T/C (median)	StdErr	Student T Test	Grp #	Ctrl #
Group 01	NONE	0 mg/kg	q7dx3	IV				Order 01	SCID-beige	F	21	0	21	21	21	21	21	21	21	21	21	1	21	1	0		1	1
Group 02	A-1726694.0	12.5 mg/kg	q7dx3	IV				Order 01	SCID-beige	F	21	0	21	21	21	21	21	21	21	21	21	1	21	1	0		2	1
Group 03	A-1726694.0	6.25 mg/kg	q7dx3	IV				Order 01	SCID-beige	F	20.75	0	20.75	20.75	20.75	20.75	20.75	20.75	20.75	20.75	20.75	0.988095	20.75	0.988095	0		3	1
Group 04	A-1726694.0	3.15 mg/kg	q7dx3	IV				Order 01	SCID-beige	F	21.5	0	21.5	21.5	21.5	21.5	21.5	21.5	21.5	21.5	21.5	1.02381	21.5	1.02381	0		4	1
Group 05	A-1747745	25 mg/kg	q7dx3	IV				Order 01	SCID-beige	F	22.125	0	22.125	22.125	22.125	22.125	22.125	22.125	22.125	22.125	22.125	1.05357	22.125	1.05357	0		5	1
Group 06	A-1747745	12.5 mg/kg	q7dx3	IV				Order 01	SCID-beige	F	20.5	0	20.5	20.5	20.5	20.5	20.5	20.5	20.5	20.5	20.5	0.97619	20.5	0.97619	0		6	1
Group 07	A-1747745	6.25 mg/kg	q7dx3	IV				Order 01	SCID-beige	F	21	0	21	21	21	21	21	21	21	21	21	1	21	1	0		7	1
Group 08	A-1746463	25 mg/kg	q7dx3	IV				Order 01	SCID-beige	F	22	0	22	22	22	22	22	22	22	22	22	1.04762	22	1.04762	0		8	1
Group 09	A-1746463	12.5 mg/kg	q7dx3	IV				Order 01	SCID-beige	F	20.5	0	20.5	20.5	20.5	20.5	20.5	20.5	20.5	20.5	20.5	0.97619	20.5	0.97619	0		9	1
Group 10	A-1746463	6.25 mg/kg	q7dx3	IV				Order 01	SCID-beige	F	21.375	0	21.375	21.375	21.375	21.375	21.375	21.375	21.375	21.375	21.375	1.01786	21.375	1.01786	0		10	1
Group 11	A-1667789.0	25 mg/kg	q7dx3	IV				Order 01	SCID-beige	F	21.375	0	21.375	21.375	21.375	21.375	21.375	21.375	21.375	21.375	21.375	1.01786	21.375	1.01786	0		11	1
Group 12	A-1704603.0 (Amgen)	60 mg/kg	qdx5	PO				Order 01	SCID-beige	F	21.25	0	21.25	21.25	21.25	21.25	21.25	21.25	21.25	21.25	21.25	1.0119	21.25	1.0119	0		12	1
% T/C (mean) = mean(T)/mean(C)
% T/C (median) = median(T)/median(C)
T - current group value
C - control group value
Group	Compound	Dosage	Frequency	Route	Cell Line	# of cells impanted	Susp. Med.	Order	Strain	Sex	Starting Body Wt. (g)	Relative to initial body wt., %	Body Weight (g) Day 21								Mean	% T/C	Median	% T/C	Std Error	Student T Test	Grp #	Ctrl #
Group 01	NONE	0 mg/kg	q7dx3	IV	OPM-2 (DSMZ)	5.00e+006 cells	Matrigel (1:1)	Order 01	SCID-beige	F	21	0	21	21	21	21	21	21	21	21	21	1	21	1	0		1	1
Group 02	A-1726694.0	12.5 mg/kg	q7dx3	IV	OPM-2 (DSMZ)	5.00e+006 cells	Matrigel (1:1)	Order 01	SCID-beige	F	21	0	21	21	21	21	21	21	21	21	21	1	21	1	0		2	1
Group 03	A-1726694.0	6.25 mg/kg	q7dx3	IV	OPM-2 (DSMZ)	5.00e+006 cells	Matrigel (1:1)	Order 01	SCID-beige	F	20.75	0	20.75	20.75	20.75	20.75	20.75	20.75	20.75	20.75	20.75	0.988095	20.75	0.988095	0		3	1
Group 04	A-1726694.0	3.15 mg/kg	q7dx3	IV	OPM-2 (DSMZ)	5.00e+006 cells	Matrigel (1:1)	Order 01	SCID-beige	F	21.5	0	21.5	21.5	21.5	21.5	21.5	21.5	21.5	21.5	21.5	1.02381	21.5	1.02381	0		4	1
Group 05	A-1747745	25 mg/kg	q7dx3	IV	OPM-2 (DSMZ)	5.00e+006 cells	Matrigel (1:1)	Order 01	SCID-beige	F	22.125	0	22.125	22.125	22.125	22.125	22.125	22.125	22.125	22.125	22.125	1.05357	22.125	1.05357	0		5	1
Group 06	A-1747745	12.5 mg/kg	q7dx3	IV	OPM-2 (DSMZ)	5.00e+006 cells	Matrigel (1:1)	Order 01	SCID-beige	F	20.5	0	20.5	20.5	20.5	20.5	20.5	20.5	20.5	20.5	20.5	0.97619	20.5	0.97619	0		6	1
Group 07	A-1747745	6.25 mg/kg	q7dx3	IV	OPM-2 (DSMZ)	5.00e+006 cells	Matrigel (1:1)	Order 01	SCID-beige	F	21	0	21	21	21	21	21	21	21	21	21	1	21	1	0		7	1
Group 08	A-1746463	25 mg/kg	q7dx3	IV	OPM-2 (DSMZ)	5.00e+006 cells	Matrigel (1:1)	Order 01	SCID-beige	F	22	0	22	22	22	22	22	22	22	22	22	1.04762	22	1.04762	0		8	1
Group 09	A-1746463	12.5 mg/kg	q7dx3	IV	OPM-2 (DSMZ)	5.00e+006 cells	Matrigel (1:1)	Order 01	SCID-beige	F	20.5	0	20.5	20.5	20.5	20.5	20.5	20.5	20.5	20.5	20.5	0.97619	20.5	0.97619	0		9	1
Group 10	A-1746463	6.25 mg/kg	q7dx3	IV	OPM-2 (DSMZ)	5.00e+006 cells	Matrigel (1:1)	Order 01	SCID-beige	F	21.375	0	21.375	21.375	21.375	21.375	21.375	21.375	21.375	21.375	21.375	1.01786	21.375	1.01786	0		10	1
Group 11	A-1667789.0	25 mg/kg	q7dx3	IV	OPM-2 (DSMZ)	5.00e+006 cells	Matrigel (1:1)	Order 01	SCID-beige	F	21.375	0	21.375	21.375	21.375	21.375	21.375	21.375	21.375	21.375	21.375	1.01786	21.375	1.01786	0		11	1
Group 12	A-1704603.0 (Amgen)	60 mg/kg	qdx5	PO	OPM-2 (DSMZ)	5.00e+006 cells	Matrigel (1:1)	Order 01	SCID-beige	F	21.25	0	21.25	21.25	21.25	21.25	21.25	21.25	21.25	21.25	21.25	1.0119	21.25	1.0119	0		12	1
% T/C (mean) = mean(T)/mean(C)
% T/C (median) = median(T)/median(C)
T - current group value
C - control group value

## Sheet: Day 23 TV
Title: Anti-tumor Activity vs. OPM-2 (DSMZ) 2/6/2018
Study number:		OPM-2 (DSMZ) 02-16-18 KD				Cell Line:		OPM-2 (DSMZ)					Species:		Mouse
Study Director(s):		Kelly Doyle				Type:		Xenograft					Strain:		SCID-beige
Dosing Begin:		(Not Set)				# Cell Imp.:		5.00e+006 cells					Sex:		F
Measure Date:		3/1/2018				Location:		Right Hind Flank					Vendor:		Charles River Laboratories
Comments:						Susp. Med.:		Matrigel (1:1)					Project:
													Passage:
Group	Compound	Dosage	Frequency	Route	Cell Line	# of cells impanted	Susp. Med.	Order	Strain	Sex	Starting Body Wt. (g)	Relative to initial body wt., %	Tumor Volume (mm³) Day 23								Mean	% T/C (mean)	Median	% T/C (median)	StdErr	Student T Test	Grp #	Ctrl #
Group 01	NONE	0 mg/kg	q7dx3	IV				Order 01	SCID-beige	F	21		245.322	379.593	604.756	277.423	403.752	480.615	415.04	695.244	437.718	1	409.396	1	54.0864		1	1
Group 02	A-1726694.0	12.5 mg/kg	q7dx3	IV				Order 01	SCID-beige	F	21		284.844	176.747	344.358	193.49	236.588	232.24	401.275	336.633	275.772	0.630021	260.716	0.636829	28.1095	0.0322418	2	1
Group 03	A-1726694.0	6.25 mg/kg	q7dx3	IV				Order 01	SCID-beige	F	20.75		249.64	178.142	246.211	236.361	305.241	257.41	161.243	375.107	251.169	0.573815	247.926	0.605589	23.9005	0.010013	3	1
Group 04	A-1726694.0	3.15 mg/kg	q7dx3	IV				Order 01	SCID-beige	F	21.5		277.488	289.451	329.457	234.513	383.614	433.366	157.147	346.45	306.436	0.700075	309.454	0.755879	30.7017	0.102906	4	1
Group 05	A-1747745	25 mg/kg	q7dx3	IV				Order 01	SCID-beige	F	22.125		274.989	201.04	231.585	268.683	236.042	125.683	388.156	205.221	241.425	0.551553	233.813	0.571118	26.6804	0.00832976	5	1
Group 06	A-1747745	12.5 mg/kg	q7dx3	IV				Order 01	SCID-beige	F	20.5		310.985	271.577	191.855	182.304	276.015	256.796	249.993	515.583	281.888	0.643995	264.187	0.645308	36.6622	0.0608511	6	1
Group 07	A-1747745	6.25 mg/kg	q7dx3	IV				Order 01	SCID-beige	F	21		264.035	376.091	276.711	196.103	348.797	392.313	253.394	276.548	297.999	0.680801	276.629	0.675701	23.9095	0.0589649	7	1
Group 08	A-1746463	25 mg/kg	q7dx3	IV				Order 01	SCID-beige	F	22		239.148	286.543	220.518	384.35	296.129	268.789	207.012	274.858	272.168	0.621789	271.823	0.663961	19.5427	0.0177867	8	1
Group 09	A-1746463	12.5 mg/kg	q7dx3	IV				Order 01	SCID-beige	F	20.5		349.479	243.89	287.65	182.507	238.614	299.928	189.587	359.685	268.918	0.614362	265.77	0.649175	23.6592	0.0195663	9	1
Group 10	A-1746463	6.25 mg/kg	q7dx3	IV				Order 01	SCID-beige	F	21.375		512.099	918.784	353.944	316.645	359.528	332.788	256.226	246.396	412.051	0.941362	343.366	0.838713	77.9229	0.907537	10	1
Group 11	A-1667789.0	25 mg/kg	q7dx3	IV				Order 01	SCID-beige	F	21.375		467.545	233.137	244.338	222.903	233.38	464.361	383.905	298	318.446	0.727514	271.169	0.662363	37.1673	0.181155	11	1
Group 12	A-1704603.0 (Amgen)	60 mg/kg	qdx5	PO				Order 01	SCID-beige	F	21.25		323.804	300.906	394.304	364.639	354.79	274.24	245.526	161.543	302.469	0.691013	312.355	0.762965	26.5227	0.076852	12	1
% T/C (mean) = mean(T)/mean(C)
% T/C (median) = median(T)/median(C)
T - current group value
C - control group value

## Sheet: Day 27 TV
Title: Anti-tumor Activity vs. OPM-2 (DSMZ) 2/6/2018
Study number:		OPM-2 (DSMZ) 02-16-18 KD				Cell Line:		OPM-2 (DSMZ)					Species:		Mouse
Study Director(s):		Kelly Doyle				Type:		Xenograft					Strain:		SCID-beige
Dosing Begin:		(Not Set)				# Cell Imp.:		5.00e+006 cells					Sex:		F
Measure Date:		3/5/2018				Location:		Right Hind Flank					Vendor:		Charles River Laboratories
Comments:						Susp. Med.:		Matrigel (1:1)					Project:
													Passage:
Group	Compound	Dosage	Frequency	Route	Cell Line	# of cells impanted	Susp. Med.	Order	Strain	Sex	Starting Body Wt. (g)	Relative to initial body wt., %	Body Weight (g) Day 27								Mean	% T/C (mean)	Median	% T/C (median)	StdErr	Student T Test	Grp #	Ctrl #
Group 01	NONE	0 mg/kg	q7dx3	IV				Order 01	SCID-beige	F	21	0.022619	21.475	21.475	21.475	21.475	21.475	21.475	21.475	21.475	21.475	1	21.475	1	1.3428e-15		1	1
Group 02	A-1726694.0	12.5 mg/kg	q7dx3	IV				Order 01	SCID-beige	F	21	-0.0047619	20.9	20.9	20.9	20.9	20.9	20.9	20.9	20.9	20.9	0.973225	20.9	0.973225	1.3428e-15	3.50098e-182	2	1
Group 03	A-1726694.0	6.25 mg/kg	q7dx3	IV				Order 01	SCID-beige	F	20.75	-0.0216867	20.3	20.3	20.3	20.3	20.3	20.3	20.3	20.3	20.3	0.945285	20.3	0.945285	0	2.27994e-188	3	1
Group 04	A-1726694.0	3.15 mg/kg	q7dx3	IV				Order 01	SCID-beige	F	21.5	-0.00581395	21.375	21.375	21.375	21.375	21.375	21.375	21.375	21.375	21.375	0.995343	21.375	0.995343	0	1.85531e-174	4	1
Group 05	A-1747745	25 mg/kg	q7dx3	IV				Order 01	SCID-beige	F	22.125	-0.0169492	21.75	21.75	21.75	21.75	21.75	21.75	21.75	21.75	21.75	1.01281	21.75	1.01281	0	3.60654e-180	5	1
Group 06	A-1747745	12.5 mg/kg	q7dx3	IV				Order 01	SCID-beige	F	20.5	0	20.5	20.5	20.5	20.5	20.5	20.5	20.5	20.5	20.5	0.954598	20.5	0.954598	0	2.57843e-187	6	1
Group 07	A-1747745	6.25 mg/kg	q7dx3	IV				Order 01	SCID-beige	F	21	0	21	21	21	21	21	21	21	21	21	0.977881	21	0.977881	0	2.96073e-183	7	1
Group 08	A-1746463	25 mg/kg	q7dx3	IV				Order 01	SCID-beige	F	22	-0.00568182	21.875	21.875	21.875	21.875	21.875	21.875	21.875	21.875	21.875	1.01863	21.875	1.01863	0	2.76462e-182	8	1
Group 09	A-1746463	12.5 mg/kg	q7dx3	IV				Order 01	SCID-beige	F	20.5	0.00609756	20.625	20.625	20.625	20.625	20.625	20.625	20.625	20.625	20.625	0.960419	20.625	0.960419	0	1.53451e-186	9	1
Group 10	A-1746463	6.25 mg/kg	q7dx3	IV				Order 01	SCID-beige	F	21.375	0.00584795	21.5	21.5	21.5	21.5	21.5	21.5	21.5	21.5	21.5	1.00116	21.5	1.00116	0	1.24508e-166	10	1
Group 11	A-1667789.0	25 mg/kg	q7dx3	IV				Order 01	SCID-beige	F	21.375	-0.0116959	21.125	21.125	21.125	21.125	21.125	21.125	21.125	21.125	21.125	0.983702	21.125	0.983702	0	1.56867e-181	11	1
Group 12	A-1704603.0 (Amgen)	60 mg/kg	qdx5	PO				Order 01	SCID-beige	F	21.25	-0.0235294	20.75	20.75	20.75	20.75	20.75	20.75	20.75	20.75	20.75	0.96624	20.75	0.96624	0	1.21345e-185	12	1
% T/C (mean) = mean(T)/mean(C)
% T/C (median) = median(T)/median(C)
T - current group value
C - control group value
Group	Compound	Dosage	Frequency	Route	Cell Line	# of cells impanted	Susp. Med.	Order	Strain	Sex	Starting Body Wt. (g)	Relative to initial body wt., %	Tumor Volume (mm³) Day 27								Mean	% T/C (mean)	Median	% T/C (median)	StdErr	Student T Test	Grp #	Ctrl #
Group 01	NONE	0 mg/kg	q7dx3	IV				Order 01	SCID-beige	F	21	0.022619	425.483	1109.71	1237.76	648.083	1112.46	951.96	711.175	1416.85	951.685	1	1030.84	1	117.712		1	1
Group 02	A-1726694.0	12.5 mg/kg	q7dx3	IV				Order 01	SCID-beige	F	21	-0.0047619	564.355	92.6308	48.1572	45.9453	71.875	72.8978	49.9966	113.311	132.396	0.139118	72.3864	0.070221	62.2634	3.94721e-05	2	1
Group 03	A-1726694.0	6.25 mg/kg	q7dx3	IV				Order 01	SCID-beige	F	20.75	-0.0216867	4	53.191	163.209	56.0814	96.3717	163.445	4	352.628	111.616	0.117282	76.2266	0.0739464	40.8235	1.19951e-05	3	1
Group 04	A-1726694.0	3.15 mg/kg	q7dx3	IV				Order 01	SCID-beige	F	21.5	-0.00581395	381.023	790.813	455.885	67.375	59.5399	933.708	198.064	80.9277	370.917	0.389747	289.544	0.280882	119.779	0.0083748	4	1
Group 05	A-1747745	25 mg/kg	q7dx3	IV				Order 01	SCID-beige	F	22.125	-0.0169492	108.695	82.5817	115.356	60.1719	69.2747	4	76.5232	87.9012	75.5629	0.0793991	79.5524	0.0771727	12.1606	3.39997e-06	5	1
Group 06	A-1747745	12.5 mg/kg	q7dx3	IV				Order 01	SCID-beige	F	20.5	0	75.6308	137.15	363.637	103.326	68.5269	290.857	61.7466	579.534	210.051	0.220715	120.238	0.116641	65.9319	0.000131286	6	1
Group 07	A-1747745	6.25 mg/kg	q7dx3	IV				Order 01	SCID-beige	F	21	0	368.723	670.505	322.485	347.968	352.471	672.904	480.599	530.549	468.275	0.492049	424.661	0.411958	51.0339	0.00364696	7	1
Group 08	A-1746463	25 mg/kg	q7dx3	IV				Order 01	SCID-beige	F	22	-0.00568182	64.0512	44.6969	71.2921	47.79	71.3329	57.4087	4	66.0749	53.3308	0.0560383	60.73	0.0589133	7.88242	2.41214e-06	8	1
Group 09	A-1746463	12.5 mg/kg	q7dx3	IV				Order 01	SCID-beige	F	20.5	0.00609756	104.875	122.582	82.7847	69.5632	62.1951	145.713	121.221	120.465	103.675	0.108938	112.67	0.109299	10.3824	4.86088e-06	9	1
Group 10	A-1746463	6.25 mg/kg	q7dx3	IV				Order 01	SCID-beige	F	21.375	0.00584795	919.304	1137.66	716.296	579.625	677.375	516.468	373.266	720.81	705.101	0.740897	696.835	0.67599	84.0465	0.214409	10	1
Group 11	A-1667789.0	25 mg/kg	q7dx3	IV				Order 01	SCID-beige	F	21.375	-0.0116959	310.289	40.149	73.7718	322.427	175.444	885.6	518.462	164.889	311.379	0.327187	242.867	0.235601	98.4429	0.00196096	11	1
Group 12	A-1704603.0 (Amgen)	60 mg/kg	qdx5	PO				Order 01	SCID-beige	F	21.25	-0.0235294	4	73.1594	4	75.7969	52.9984	29.3454	33.8835	26.0816	37.4081	0.0393073	31.6144	0.0306687	9.84961	1.99951e-06	12	1
% T/C (mean) = mean(T)/mean(C)
% T/C (median) = median(T)/median(C)
T - current group value
C - control group value
Group	Compound	Dosage	Frequency	Route	Cell Line	# of cells impanted	Susp. Med.	Order	Strain	Sex	Starting Body Wt. (g)	Relative to initial body wt., %	Body Weight (g) Day 27								Mean	% T/C	Median	% T/C	Std Error	Student T Test	Grp #	Ctrl #
Group 01	NONE	0 mg/kg	q7dx3	IV	OPM-2 (DSMZ)	5.00e+006 cells	Matrigel (1:1)	Order 01	SCID-beige	F	21	0.022619	21.475	21.475	21.475	21.475	21.475	21.475	21.475	21.475	21.475	1	21.475	1	1.3428e-15		1	1
Group 02	A-1726694.0	12.5 mg/kg	q7dx3	IV	OPM-2 (DSMZ)	5.00e+006 cells	Matrigel (1:1)	Order 01	SCID-beige	F	21	-0.0047619	20.9	20.9	20.9	20.9	20.9	20.9	20.9	20.9	20.9	0.973225	20.9	0.973225	1.3428e-15	3.50098e-182	2	1
Group 03	A-1726694.0	6.25 mg/kg	q7dx3	IV	OPM-2 (DSMZ)	5.00e+006 cells	Matrigel (1:1)	Order 01	SCID-beige	F	20.75	-0.0216867	20.3	20.3	20.3	20.3	20.3	20.3	20.3	20.3	20.3	0.945285	20.3	0.945285	0	2.27994e-188	3	1
Group 04	A-1726694.0	3.15 mg/kg	q7dx3	IV	OPM-2 (DSMZ)	5.00e+006 cells	Matrigel (1:1)	Order 01	SCID-beige	F	21.5	-0.00581395	21.375	21.375	21.375	21.375	21.375	21.375	21.375	21.375	21.375	0.995343	21.375	0.995343	0	1.85531e-174	4	1
Group 05	A-1747745	25 mg/kg	q7dx3	IV	OPM-2 (DSMZ)	5.00e+006 cells	Matrigel (1:1)	Order 01	SCID-beige	F	22.125	-0.0169492	21.75	21.75	21.75	21.75	21.75	21.75	21.75	21.75	21.75	1.01281	21.75	1.01281	0	3.60654e-180	5	1
Group 06	A-1747745	12.5 mg/kg	q7dx3	IV	OPM-2 (DSMZ)	5.00e+006 cells	Matrigel (1:1)	Order 01	SCID-beige	F	20.5	0	20.5	20.5	20.5	20.5	20.5	20.5	20.5	20.5	20.5	0.954598	20.5	0.954598	0	2.57843e-187	6	1
Group 07	A-1747745	6.25 mg/kg	q7dx3	IV	OPM-2 (DSMZ)	5.00e+006 cells	Matrigel (1:1)	Order 01	SCID-beige	F	21	0	21	21	21	21	21	21	21	21	21	0.977881	21	0.977881	0	2.96073e-183	7	1
Group 08	A-1746463	25 mg/kg	q7dx3	IV	OPM-2 (DSMZ)	5.00e+006 cells	Matrigel (1:1)	Order 01	SCID-beige	F	22	-0.00568182	21.875	21.875	21.875	21.875	21.875	21.875	21.875	21.875	21.875	1.01863	21.875	1.01863	0	2.76462e-182	8	1
Group 09	A-1746463	12.5 mg/kg	q7dx3	IV	OPM-2 (DSMZ)	5.00e+006 cells	Matrigel (1:1)	Order 01	SCID-beige	F	20.5	0.00609756	20.625	20.625	20.625	20.625	20.625	20.625	20.625	20.625	20.625	0.960419	20.625	0.960419	0	1.53451e-186	9	1
Group 10	A-1746463	6.25 mg/kg	q7dx3	IV	OPM-2 (DSMZ)	5.00e+006 cells	Matrigel (1:1)	Order 01	SCID-beige	F	21.375	0.00584795	21.5	21.5	21.5	21.5	21.5	21.5	21.5	21.5	21.5	1.00116	21.5	1.00116	0	1.24508e-166	10	1
Group 11	A-1667789.0	25 mg/kg	q7dx3	IV	OPM-2 (DSMZ)	5.00e+006 cells	Matrigel (1:1)	Order 01	SCID-beige	F	21.375	-0.0116959	21.125	21.125	21.125	21.125	21.125	21.125	21.125	21.125	21.125	0.983702	21.125	0.983702	0	1.56867e-181	11	1
Group 12	A-1704603.0 (Amgen)	60 mg/kg	qdx5	PO	OPM-2 (DSMZ)	5.00e+006 cells	Matrigel (1:1)	Order 01	SCID-beige	F	21.25	-0.0235294	20.75	20.75	20.75	20.75	20.75	20.75	20.75	20.75	20.75	0.96624	20.75	0.96624	0	1.21345e-185	12	1
% T/C (mean) = mean(T)/mean(C)
% T/C (median) = median(T)/median(C)
T - current group value
C - control group value

## Sheet: Day 30 TV
Title: Anti-tumor Activity vs. OPM-2 (DSMZ) 2/6/2018
Study number:		OPM-2 (DSMZ) 02-16-18 KD				Cell Line:		OPM-2 (DSMZ)					Species:		Mouse
Study Director(s):		Kelly Doyle				Type:		Xenograft					Strain:		SCID-beige
Dosing Begin:		(Not Set)				# Cell Imp.:		5.00e+006 cells					Sex:		F
Measure Date:		3/8/2018				Location:		Right Hind Flank					Vendor:		Charles River Laboratories
Comments:						Susp. Med.:		Matrigel (1:1)					Project:
													Passage:
Group	Compound	Dosage	Frequency	Route	Cell Line	# of cells impanted	Susp. Med.	Order	Strain	Sex	Starting Body Wt. (g)	Relative to initial body wt., %	Tumor Volume (mm³) Day 30								Mean	% T/C (mean)	Median	% T/C (median)	StdErr	Student T Test	Grp #	Ctrl #
Group 01	NONE	0 mg/kg	q7dx3	IV				Order 01	SCID-beige	F	21		734.134	1762.44	2103.39	1309.89	1586.97	1004.64	992.109	2335.92	1478.69	1	1448.43	1	200.965		1	1
Group 02	A-1726694.0	12.5 mg/kg	q7dx3	IV				Order 01	SCID-beige	F	21		628.742	126.24	4	4	4	4	4	4	97.3728	0.0658508	4	0.00276161	77.4017	1.67464e-05	2	1
Group 03	A-1726694.0	6.25 mg/kg	q7dx3	IV				Order 01	SCID-beige	F	20.75		4	4	147.134	4	98.2057	336.215	4	656.305	156.732	0.105994	51.1028	0.0352815	82.225	3.07955e-05	3	1
Group 04	A-1726694.0	3.15 mg/kg	q7dx3	IV				Order 01	SCID-beige	F	21.5		455.598	1027.05	699.662	4	71.5208	1597.34	255.895	192.815	537.985	0.363827	355.747	0.245608	193.455	0.00949326	4	1
Group 05	A-1747745	25 mg/kg	q7dx3	IV				Order 01	SCID-beige	F	22.125		134.95	4	86.5021	4	4	4	4	87.0426	41.0618	0.0277691	4	0.00276161	18.8329	3.73744e-06	5	1
Group 06	A-1747745	12.5 mg/kg	q7dx3	IV				Order 01	SCID-beige	F	20.5		4	170.762	296.578	133.291	4	552.033	4	620.817	223.185	0.150935	152.027	0.10496	87.2798	6.11618e-05	6	1
Group 07	A-1747745	6.25 mg/kg	q7dx3	IV				Order 01	SCID-beige	F	21		374.915	896.62	567.276	527.855	559.584	806.181	673.375	670.327	634.517	0.429108	618.802	0.427222	58.2275	0.00162928	7	1
Group 08	A-1746463	25 mg/kg	q7dx3	IV				Order 01	SCID-beige	F	22		4	4	60.0126	4	4	4	4	4	11.0016	0.0074401	4	0.00276161	7.00157	2.74254e-06	8	1
Group 09	A-1746463	12.5 mg/kg	q7dx3	IV				Order 01	SCID-beige	F	20.5		132.304	222.373	134.682	113.298	4	272.548	173.647	135.804	148.582	0.100483	135.243	0.0933722	28.0979	1.00915e-05	9	1
Group 10	A-1746463	6.25 mg/kg	q7dx3	IV				Order 01	SCID-beige	F	21.375		1445.33	1907.15	1316.94	793.971	1266.68	478.69	718.823	1056.03	1122.95	0.759426	1161.36	0.801803	161.924	0.356549	10	1
Group 11	A-1667789.0	25 mg/kg	q7dx3	IV				Order 01	SCID-beige	F	21.375		511.811	241.571	88.6119	384.905	4	890.558	654.334	205.654	372.681	0.252035	313.238	0.21626	105.96	0.000356351	11	1
Group 12	A-1704603.0 (Amgen)	60 mg/kg	qdx5	PO				Order 01	SCID-beige	F	21.25		4	4	4	4	4	4	4	4	4	0.0027051	4	0.00276161	0	2.56465e-06	12	1
% T/C (mean) = mean(T)/mean(C)
% T/C (median) = median(T)/median(C)
T - current group value
C - control group value
Group	Compound	Dosage	Frequency	Route	Cell Line	# of cells impanted	Susp. Med.	Order	Strain	Sex	Starting Body Wt. (g)	Relative to initial body wt., %	Mortality Observation Day 30								Mean	% T/C (mean)	Median	% T/C (median)	StdErr	Student T Test	Grp #	Ctrl #
Group 01	NONE	0 mg/kg	q7dx3	IV				Order 01	SCID-beige	F	21		GRPX	EUTV	EUTV	EUTV	EUTV	EUTV	GRPX	EUTV	=IF(COUNT($N$33:$U$33)=0,NA(),(AVERAGE($N$33:$U$33)))		=IF(COUNT($N$33:$U$33)=0,NA(),(MEDIAN($N$33:$U$33)))		=IF(COUNT($N$33:$U$33)<2,NA(),STDEV($N$33:$U$33)/SQRT(COUNT($N$33:$U$33)))		1	1
Group 02	A-1726694.0	12.5 mg/kg	q7dx3	IV				Order 01	SCID-beige	F	21										=IF(COUNT($N$34:$U$34)=0,NA(),(AVERAGE($N$34:$U$34)))		=IF(COUNT($N$34:$U$34)=0,NA(),(MEDIAN($N$34:$U$34)))		=IF(COUNT($N$34:$U$34)<2,NA(),STDEV($N$34:$U$34)/SQRT(COUNT($N$34:$U$34)))	=IF(ISERROR(TTEST($N$34:$U$34,OFFSET($N$33:$U$44, $AC$34-1, 0, 1, 7),2,2)),"",TTEST($N$34:$U$34,OFFSET($N$33:$U$44, $AC$34-1, 0, 1, 7),2,2))	2	1
Group 03	A-1726694.0	6.25 mg/kg	q7dx3	IV				Order 01	SCID-beige	F	20.75										=IF(COUNT($N$35:$U$35)=0,NA(),(AVERAGE($N$35:$U$35)))		=IF(COUNT($N$35:$U$35)=0,NA(),(MEDIAN($N$35:$U$35)))		=IF(COUNT($N$35:$U$35)<2,NA(),STDEV($N$35:$U$35)/SQRT(COUNT($N$35:$U$35)))	=IF(ISERROR(TTEST($N$35:$U$35,OFFSET($N$33:$U$44, $AC$35-1, 0, 1, 7),2,2)),"",TTEST($N$35:$U$35,OFFSET($N$33:$U$44, $AC$35-1, 0, 1, 7),2,2))	3	1
Group 04	A-1726694.0	3.15 mg/kg	q7dx3	IV				Order 01	SCID-beige	F	21.5			EUTV				EUTV			=IF(COUNT($N$36:$U$36)=0,NA(),(AVERAGE($N$36:$U$36)))		=IF(COUNT($N$36:$U$36)=0,NA(),(MEDIAN($N$36:$U$36)))		=IF(COUNT($N$36:$U$36)<2,NA(),STDEV($N$36:$U$36)/SQRT(COUNT($N$36:$U$36)))	=IF(ISERROR(TTEST($N$36:$U$36,OFFSET($N$33:$U$44, $AC$36-1, 0, 1, 7),2,2)),"",TTEST($N$36:$U$36,OFFSET($N$33:$U$44, $AC$36-1, 0, 1, 7),2,2))	4	1
Group 05	A-1747745	25 mg/kg	q7dx3	IV				Order 01	SCID-beige	F	22.125										=IF(COUNT($N$37:$U$37)=0,NA(),(AVERAGE($N$37:$U$37)))		=IF(COUNT($N$37:$U$37)=0,NA(),(MEDIAN($N$37:$U$37)))		=IF(COUNT($N$37:$U$37)<2,NA(),STDEV($N$37:$U$37)/SQRT(COUNT($N$37:$U$37)))	=IF(ISERROR(TTEST($N$37:$U$37,OFFSET($N$33:$U$44, $AC$37-1, 0, 1, 7),2,2)),"",TTEST($N$37:$U$37,OFFSET($N$33:$U$44, $AC$37-1, 0, 1, 7),2,2))	5	1
Group 06	A-1747745	12.5 mg/kg	q7dx3	IV				Order 01	SCID-beige	F	20.5										=IF(COUNT($N$38:$U$38)=0,NA(),(AVERAGE($N$38:$U$38)))		=IF(COUNT($N$38:$U$38)=0,NA(),(MEDIAN($N$38:$U$38)))		=IF(COUNT($N$38:$U$38)<2,NA(),STDEV($N$38:$U$38)/SQRT(COUNT($N$38:$U$38)))	=IF(ISERROR(TTEST($N$38:$U$38,OFFSET($N$33:$U$44, $AC$38-1, 0, 1, 7),2,2)),"",TTEST($N$38:$U$38,OFFSET($N$33:$U$44, $AC$38-1, 0, 1, 7),2,2))	6	1
Group 07	A-1747745	6.25 mg/kg	q7dx3	IV				Order 01	SCID-beige	F	21										=IF(COUNT($N$39:$U$39)=0,NA(),(AVERAGE($N$39:$U$39)))		=IF(COUNT($N$39:$U$39)=0,NA(),(MEDIAN($N$39:$U$39)))		=IF(COUNT($N$39:$U$39)<2,NA(),STDEV($N$39:$U$39)/SQRT(COUNT($N$39:$U$39)))	=IF(ISERROR(TTEST($N$39:$U$39,OFFSET($N$33:$U$44, $AC$39-1, 0, 1, 7),2,2)),"",TTEST($N$39:$U$39,OFFSET($N$33:$U$44, $AC$39-1, 0, 1, 7),2,2))	7	1
Group 08	A-1746463	25 mg/kg	q7dx3	IV				Order 01	SCID-beige	F	22										=IF(COUNT($N$40:$U$40)=0,NA(),(AVERAGE($N$40:$U$40)))		=IF(COUNT($N$40:$U$40)=0,NA(),(MEDIAN($N$40:$U$40)))		=IF(COUNT($N$40:$U$40)<2,NA(),STDEV($N$40:$U$40)/SQRT(COUNT($N$40:$U$40)))	=IF(ISERROR(TTEST($N$40:$U$40,OFFSET($N$33:$U$44, $AC$40-1, 0, 1, 7),2,2)),"",TTEST($N$40:$U$40,OFFSET($N$33:$U$44, $AC$40-1, 0, 1, 7),2,2))	8	1
Group 09	A-1746463	12.5 mg/kg	q7dx3	IV				Order 01	SCID-beige	F	20.5										=IF(COUNT($N$41:$U$41)=0,NA(),(AVERAGE($N$41:$U$41)))		=IF(COUNT($N$41:$U$41)=0,NA(),(MEDIAN($N$41:$U$41)))		=IF(COUNT($N$41:$U$41)<2,NA(),STDEV($N$41:$U$41)/SQRT(COUNT($N$41:$U$41)))	=IF(ISERROR(TTEST($N$41:$U$41,OFFSET($N$33:$U$44, $AC$41-1, 0, 1, 7),2,2)),"",TTEST($N$41:$U$41,OFFSET($N$33:$U$44, $AC$41-1, 0, 1, 7),2,2))	9	1
Group 10	A-1746463	6.25 mg/kg	q7dx3	IV				Order 01	SCID-beige	F	21.375		EUTV	EUTV	EUTV		EUTV				=IF(COUNT($N$42:$U$42)=0,NA(),(AVERAGE($N$42:$U$42)))		=IF(COUNT($N$42:$U$42)=0,NA(),(MEDIAN($N$42:$U$42)))		=IF(COUNT($N$42:$U$42)<2,NA(),STDEV($N$42:$U$42)/SQRT(COUNT($N$42:$U$42)))	=IF(ISERROR(TTEST($N$42:$U$42,OFFSET($N$33:$U$44, $AC$42-1, 0, 1, 7),2,2)),"",TTEST($N$42:$U$42,OFFSET($N$33:$U$44, $AC$42-1, 0, 1, 7),2,2))	10	1
Group 11	A-1667789.0	25 mg/kg	q7dx3	IV				Order 01	SCID-beige	F	21.375										=IF(COUNT($N$43:$U$43)=0,NA(),(AVERAGE($N$43:$U$43)))		=IF(COUNT($N$43:$U$43)=0,NA(),(MEDIAN($N$43:$U$43)))		=IF(COUNT($N$43:$U$43)<2,NA(),STDEV($N$43:$U$43)/SQRT(COUNT($N$43:$U$43)))	=IF(ISERROR(TTEST($N$43:$U$43,OFFSET($N$33:$U$44, $AC$43-1, 0, 1, 7),2,2)),"",TTEST($N$43:$U$43,OFFSET($N$33:$U$44, $AC$43-1, 0, 1, 7),2,2))	11	1
Group 12	A-1704603.0 (Amgen)	60 mg/kg	qdx5	PO				Order 01	SCID-beige	F	21.25										=IF(COUNT($N$44:$U$44)=0,NA(),(AVERAGE($N$44:$U$44)))		=IF(COUNT($N$44:$U$44)=0,NA(),(MEDIAN($N$44:$U$44)))		=IF(COUNT($N$44:$U$44)<2,NA(),STDEV($N$44:$U$44)/SQRT(COUNT($N$44:$U$44)))	=IF(ISERROR(TTEST($N$44:$U$44,OFFSET($N$33:$U$44, $AC$44-1, 0, 1, 7),2,2)),"",TTEST($N$44:$U$44,OFFSET($N$33:$U$44, $AC$44-1, 0, 1, 7),2,2))	12	1
% T/C (mean) = mean(T)/mean(C)
% T/C (median) = median(T)/median(C)
T - current group value
C - control group value

## Sheet: Day 34 TV
Title: Anti-tumor Activity vs. OPM-2 (DSMZ) 2/6/2018
Study number:		OPM-2 (DSMZ) 02-16-18 KD				Cell Line:		OPM-2 (DSMZ)					Species:		Mouse
Study Director(s):		Kelly Doyle				Type:		Xenograft					Strain:		SCID-beige
Dosing Begin:		(Not Set)				# Cell Imp.:		5.00e+006 cells					Sex:		F
Measure Date:		3/12/2018				Location:		Right Hind Flank					Vendor:		Charles River Laboratories
Comments:						Susp. Med.:		Matrigel (1:1)					Project:
													Passage:
Group	Compound	Dosage	Frequency	Route	Cell Line	# of cells impanted	Susp. Med.	Order	Strain	Sex	Starting Body Wt. (g)	Relative to initial body wt., %	Tumor Volume (mm³) Day 34								Mean	% T/C (mean)	Median	% T/C (median)	StdErr	Student T Test	Grp #	Ctrl #
Group 01	NONE	0 mg/kg	q7dx3	IV				Order 01	SCID-beige	F	21										#N/A		#N/A		#N/A		1	1
Group 02	A-1726694.0	12.5 mg/kg	q7dx3	IV				Order 01	SCID-beige	F	21		92.1693	35.352	4	4	4	4	4	4	18.9402		4		11.1572		2	1
Group 03	A-1726694.0	6.25 mg/kg	q7dx3	IV				Order 01	SCID-beige	F	20.75		4	4	294.287	4	280.467	408.978	4	801.373	225.138		142.233		100.827		3	1
Group 04	A-1726694.0	3.15 mg/kg	q7dx3	IV				Order 01	SCID-beige	F	21.5		451.094		943.354	44.4773	4		268.153	472.857	363.989		359.624		140.945		4	1
Group 05	A-1747745	25 mg/kg	q7dx3	IV				Order 01	SCID-beige	F	22.125		4	4	4	4	4	4	4	4	4		4		0		5	1
Group 06	A-1747745	12.5 mg/kg	q7dx3	IV				Order 01	SCID-beige	F	20.5		4	26.3699	117.623	64.3363	4	158.094	4	166.265	68.0859		45.3531		24.7378		6	1
Group 07	A-1747745	6.25 mg/kg	q7dx3	IV				Order 01	SCID-beige	F	21		591.347	1060.57	689.575	703.392	1071.09	820.67	1141.98	1364.7	930.416		940.622		95.1175		7	1
Group 08	A-1746463	25 mg/kg	q7dx3	IV				Order 01	SCID-beige	F	22		4	4	4	4	4	4	4	4	4		4		0		8	1
Group 09	A-1746463	12.5 mg/kg	q7dx3	IV				Order 01	SCID-beige	F	20.5		4	71.5881	4	4	4	74.7935	33.8377	105.762	37.7476		18.9189		14.4633		9	1
Group 10	A-1746463	6.25 mg/kg	q7dx3	IV				Order 01	SCID-beige	F	21.375					740.835		323.861	AWOL	AWOL	532.348		532.348		208.487		10	1
Group 11	A-1667789.0	25 mg/kg	q7dx3	IV				Order 01	SCID-beige	F	21.375		149.241	4	4	322.541	157.442	449.64	328.395	101.74	189.625		153.342		57.2955		11	1
Group 12	A-1704603.0 (Amgen)	60 mg/kg	qdx5	PO				Order 01	SCID-beige	F	21.25										#N/A		#N/A		#N/A		12	1
% T/C (mean) = mean(T)/mean(C)
% T/C (median) = median(T)/median(C)
T - current group value
C - control group value
Group	Compound	Dosage	Frequency	Route	Cell Line	# of cells impanted	Susp. Med.	Order	Strain	Sex	Starting Body Wt. (g)	Relative to initial body wt., %	Mortality Observation Day 34								Mean	% T/C (mean)	Median	% T/C (median)	StdErr	Student T Test	Grp #	Ctrl #
Group 01	NONE	0 mg/kg	q7dx3	IV				Order 01	SCID-beige	F	21										=IF(COUNT($N$33:$U$33)=0,NA(),(AVERAGE($N$33:$U$33)))		=IF(COUNT($N$33:$U$33)=0,NA(),(MEDIAN($N$33:$U$33)))		=IF(COUNT($N$33:$U$33)<2,NA(),STDEV($N$33:$U$33)/SQRT(COUNT($N$33:$U$33)))		1	1
Group 02	A-1726694.0	12.5 mg/kg	q7dx3	IV				Order 01	SCID-beige	F	21										=IF(COUNT($N$34:$U$34)=0,NA(),(AVERAGE($N$34:$U$34)))		=IF(COUNT($N$34:$U$34)=0,NA(),(MEDIAN($N$34:$U$34)))		=IF(COUNT($N$34:$U$34)<2,NA(),STDEV($N$34:$U$34)/SQRT(COUNT($N$34:$U$34)))	=IF(ISERROR(TTEST($N$34:$U$34,OFFSET($N$33:$U$44, $AC$34-1, 0, 1, 7),2,2)),"",TTEST($N$34:$U$34,OFFSET($N$33:$U$44, $AC$34-1, 0, 1, 7),2,2))	2	1
Group 03	A-1726694.0	6.25 mg/kg	q7dx3	IV				Order 01	SCID-beige	F	20.75										=IF(COUNT($N$35:$U$35)=0,NA(),(AVERAGE($N$35:$U$35)))		=IF(COUNT($N$35:$U$35)=0,NA(),(MEDIAN($N$35:$U$35)))		=IF(COUNT($N$35:$U$35)<2,NA(),STDEV($N$35:$U$35)/SQRT(COUNT($N$35:$U$35)))	=IF(ISERROR(TTEST($N$35:$U$35,OFFSET($N$33:$U$44, $AC$35-1, 0, 1, 7),2,2)),"",TTEST($N$35:$U$35,OFFSET($N$33:$U$44, $AC$35-1, 0, 1, 7),2,2))	3	1
Group 04	A-1726694.0	3.15 mg/kg	q7dx3	IV				Order 01	SCID-beige	F	21.5										=IF(COUNT($N$36:$U$36)=0,NA(),(AVERAGE($N$36:$U$36)))		=IF(COUNT($N$36:$U$36)=0,NA(),(MEDIAN($N$36:$U$36)))		=IF(COUNT($N$36:$U$36)<2,NA(),STDEV($N$36:$U$36)/SQRT(COUNT($N$36:$U$36)))	=IF(ISERROR(TTEST($N$36:$U$36,OFFSET($N$33:$U$44, $AC$36-1, 0, 1, 7),2,2)),"",TTEST($N$36:$U$36,OFFSET($N$33:$U$44, $AC$36-1, 0, 1, 7),2,2))	4	1
Group 05	A-1747745	25 mg/kg	q7dx3	IV				Order 01	SCID-beige	F	22.125										=IF(COUNT($N$37:$U$37)=0,NA(),(AVERAGE($N$37:$U$37)))		=IF(COUNT($N$37:$U$37)=0,NA(),(MEDIAN($N$37:$U$37)))		=IF(COUNT($N$37:$U$37)<2,NA(),STDEV($N$37:$U$37)/SQRT(COUNT($N$37:$U$37)))	=IF(ISERROR(TTEST($N$37:$U$37,OFFSET($N$33:$U$44, $AC$37-1, 0, 1, 7),2,2)),"",TTEST($N$37:$U$37,OFFSET($N$33:$U$44, $AC$37-1, 0, 1, 7),2,2))	5	1
Group 06	A-1747745	12.5 mg/kg	q7dx3	IV				Order 01	SCID-beige	F	20.5										=IF(COUNT($N$38:$U$38)=0,NA(),(AVERAGE($N$38:$U$38)))		=IF(COUNT($N$38:$U$38)=0,NA(),(MEDIAN($N$38:$U$38)))		=IF(COUNT($N$38:$U$38)<2,NA(),STDEV($N$38:$U$38)/SQRT(COUNT($N$38:$U$38)))	=IF(ISERROR(TTEST($N$38:$U$38,OFFSET($N$33:$U$44, $AC$38-1, 0, 1, 7),2,2)),"",TTEST($N$38:$U$38,OFFSET($N$33:$U$44, $AC$38-1, 0, 1, 7),2,2))	6	1
Group 07	A-1747745	6.25 mg/kg	q7dx3	IV				Order 01	SCID-beige	F	21			EUTV			EUTV		EUTV	EUTV	=IF(COUNT($N$39:$U$39)=0,NA(),(AVERAGE($N$39:$U$39)))		=IF(COUNT($N$39:$U$39)=0,NA(),(MEDIAN($N$39:$U$39)))		=IF(COUNT($N$39:$U$39)<2,NA(),STDEV($N$39:$U$39)/SQRT(COUNT($N$39:$U$39)))	=IF(ISERROR(TTEST($N$39:$U$39,OFFSET($N$33:$U$44, $AC$39-1, 0, 1, 7),2,2)),"",TTEST($N$39:$U$39,OFFSET($N$33:$U$44, $AC$39-1, 0, 1, 7),2,2))	7	1
Group 08	A-1746463	25 mg/kg	q7dx3	IV				Order 01	SCID-beige	F	22										=IF(COUNT($N$40:$U$40)=0,NA(),(AVERAGE($N$40:$U$40)))		=IF(COUNT($N$40:$U$40)=0,NA(),(MEDIAN($N$40:$U$40)))		=IF(COUNT($N$40:$U$40)<2,NA(),STDEV($N$40:$U$40)/SQRT(COUNT($N$40:$U$40)))	=IF(ISERROR(TTEST($N$40:$U$40,OFFSET($N$33:$U$44, $AC$40-1, 0, 1, 7),2,2)),"",TTEST($N$40:$U$40,OFFSET($N$33:$U$44, $AC$40-1, 0, 1, 7),2,2))	8	1
Group 09	A-1746463	12.5 mg/kg	q7dx3	IV				Order 01	SCID-beige	F	20.5										=IF(COUNT($N$41:$U$41)=0,NA(),(AVERAGE($N$41:$U$41)))		=IF(COUNT($N$41:$U$41)=0,NA(),(MEDIAN($N$41:$U$41)))		=IF(COUNT($N$41:$U$41)<2,NA(),STDEV($N$41:$U$41)/SQRT(COUNT($N$41:$U$41)))	=IF(ISERROR(TTEST($N$41:$U$41,OFFSET($N$33:$U$44, $AC$41-1, 0, 1, 7),2,2)),"",TTEST($N$41:$U$41,OFFSET($N$33:$U$44, $AC$41-1, 0, 1, 7),2,2))	9	1
Group 10	A-1746463	6.25 mg/kg	q7dx3	IV				Order 01	SCID-beige	F	21.375					GRPX		GRPX	AWOL	AWOL	=IF(COUNT($N$42:$U$42)=0,NA(),(AVERAGE($N$42:$U$42)))		=IF(COUNT($N$42:$U$42)=0,NA(),(MEDIAN($N$42:$U$42)))		=IF(COUNT($N$42:$U$42)<2,NA(),STDEV($N$42:$U$42)/SQRT(COUNT($N$42:$U$42)))	=IF(ISERROR(TTEST($N$42:$U$42,OFFSET($N$33:$U$44, $AC$42-1, 0, 1, 7),2,2)),"",TTEST($N$42:$U$42,OFFSET($N$33:$U$44, $AC$42-1, 0, 1, 7),2,2))	10	1
Group 11	A-1667789.0	25 mg/kg	q7dx3	IV				Order 01	SCID-beige	F	21.375										=IF(COUNT($N$43:$U$43)=0,NA(),(AVERAGE($N$43:$U$43)))		=IF(COUNT($N$43:$U$43)=0,NA(),(MEDIAN($N$43:$U$43)))		=IF(COUNT($N$43:$U$43)<2,NA(),STDEV($N$43:$U$43)/SQRT(COUNT($N$43:$U$43)))	=IF(ISERROR(TTEST($N$43:$U$43,OFFSET($N$33:$U$44, $AC$43-1, 0, 1, 7),2,2)),"",TTEST($N$43:$U$43,OFFSET($N$33:$U$44, $AC$43-1, 0, 1, 7),2,2))	11	1
Group 12	A-1704603.0 (Amgen)	60 mg/kg	qdx5	PO				Order 01	SCID-beige	F	21.25										=IF(COUNT($N$44:$U$44)=0,NA(),(AVERAGE($N$44:$U$44)))		=IF(COUNT($N$44:$U$44)=0,NA(),(MEDIAN($N$44:$U$44)))		=IF(COUNT($N$44:$U$44)<2,NA(),STDEV($N$44:$U$44)/SQRT(COUNT($N$44:$U$44)))	=IF(ISERROR(TTEST($N$44:$U$44,OFFSET($N$33:$U$44, $AC$44-1, 0, 1, 7),2,2)),"",TTEST($N$44:$U$44,OFFSET($N$33:$U$44, $AC$44-1, 0, 1, 7),2,2))	12	1
% T/C (mean) = mean(T)/mean(C)
% T/C (median) = median(T)/median(C)
T - current group value
C - control group value

## Sheet: Day 34 TV_1
Title: Anti-tumor Activity vs. OPM-2 (DSMZ) 2/6/2018
Study number:		OPM-2 (DSMZ) 02-16-18 KD				Cell Line:		OPM-2 (DSMZ)					Species:		Mouse
Study Director(s):		Kelly Doyle				Type:		Xenograft					Strain:		SCID-beige
Dosing Begin:		(Not Set)				# Cell Imp.:		5.00e+006 cells					Sex:		F
Measure Date:		3/12/2018				Location:		Right Hind Flank					Vendor:		Charles River Laboratories
Comments:						Susp. Med.:		Matrigel (1:1)					Project:
													Passage:
Group	Compound	Dosage	Frequency	Route	Cell Line	# of cells impanted	Susp. Med.	Order	Strain	Sex	Starting Body Wt. (g)	Relative to initial body wt., %	Tumor Volume (mm³) Day 34								Mean	% T/C (mean)	Median	% T/C (median)	StdErr	Student T Test	Grp #	Ctrl #
Group 01	NONE	0 mg/kg	q7dx3	IV				Order 01	SCID-beige	F	21										#N/A		#N/A		#N/A		1	1
Group 02	A-1726694.0	12.5 mg/kg	q7dx3	IV				Order 01	SCID-beige	F	21										#N/A		#N/A		#N/A		2	1
Group 03	A-1726694.0	6.25 mg/kg	q7dx3	IV				Order 01	SCID-beige	F	20.75										#N/A		#N/A		#N/A		3	1
Group 04	A-1726694.0	3.15 mg/kg	q7dx3	IV				Order 01	SCID-beige	F	21.5										#N/A		#N/A		#N/A		4	1
Group 05	A-1747745	25 mg/kg	q7dx3	IV				Order 01	SCID-beige	F	22.125										#N/A		#N/A		#N/A		5	1
Group 06	A-1747745	12.5 mg/kg	q7dx3	IV				Order 01	SCID-beige	F	20.5										#N/A		#N/A		#N/A		6	1
Group 07	A-1747745	6.25 mg/kg	q7dx3	IV				Order 01	SCID-beige	F	21										#N/A		#N/A		#N/A		7	1
Group 08	A-1746463	25 mg/kg	q7dx3	IV				Order 01	SCID-beige	F	22										#N/A		#N/A		#N/A		8	1
Group 09	A-1746463	12.5 mg/kg	q7dx3	IV				Order 01	SCID-beige	F	20.5										#N/A		#N/A		#N/A		9	1
Group 10	A-1746463	6.25 mg/kg	q7dx3	IV				Order 01	SCID-beige	F	21.375										#N/A		#N/A		#N/A		10	1
Group 11	A-1667789.0	25 mg/kg	q7dx3	IV				Order 01	SCID-beige	F	21.375										#N/A		#N/A		#N/A		11	1
Group 12	A-1704603.0 (Amgen)	60 mg/kg	qdx5	PO				Order 01	SCID-beige	F	21.25		4	4	4	4	4	4	4	4	4		4		0		12	1
% T/C (mean) = mean(T)/mean(C)
% T/C (median) = median(T)/median(C)
T - current group value
C - control group value

## Sheet: Day 37 TV
Title: Anti-tumor Activity vs. OPM-2 (DSMZ) 2/6/2018
Study number:		OPM-2 (DSMZ) 02-16-18 KD				Cell Line:		OPM-2 (DSMZ)					Species:		Mouse
Study Director(s):		Kelly Doyle				Type:		Xenograft					Strain:		SCID-beige
Dosing Begin:		(Not Set)				# Cell Imp.:		5.00e+006 cells					Sex:		F
Measure Date:		3/15/2018				Location:		Right Hind Flank					Vendor:		Charles River Laboratories
Comments:						Susp. Med.:		Matrigel (1:1)					Project:
													Passage:
Group	Compound	Dosage	Frequency	Route	Cell Line	# of cells impanted	Susp. Med.	Order	Strain	Sex	Starting Body Wt. (g)	Relative to initial body wt., %	Tumor Volume (mm³) Day 37								Mean	% T/C (mean)	Median	% T/C (median)	StdErr	Student T Test	Grp #	Ctrl #
Group 01	NONE	0 mg/kg	q7dx3	IV				Order 01	SCID-beige	F	21										#N/A		#N/A		#N/A		1	1
Group 02	A-1726694.0	12.5 mg/kg	q7dx3	IV				Order 01	SCID-beige	F	21		23.068	4	4	4	4	4	4	4	6.38349		4		2.38349		2	1
Group 03	A-1726694.0	6.25 mg/kg	q7dx3	IV				Order 01	SCID-beige	F	20.75		4	4	496.86	4	598.27	755.111	4	1223.6	386.231		250.43		162.506		3	1
Group 04	A-1726694.0	3.15 mg/kg	q7dx3	IV				Order 01	SCID-beige	F	21.5		775.11		1579.5	72.7222	101.502		352.04	822.239	617.186		563.575		232.789		4	1
Group 05	A-1747745	25 mg/kg	q7dx3	IV				Order 01	SCID-beige	F	22.125		4	4	4	4	4	4	4	4	4		4		0		5	1
Group 06	A-1747745	12.5 mg/kg	q7dx3	IV				Order 01	SCID-beige	F	20.5		4	4	149.098	48.7584	4	112.696	4	193.866	65.0524		26.3792		27.0917		6	1
Group 07	A-1747745	6.25 mg/kg	q7dx3	IV				Order 01	SCID-beige	F	21		830.071		1099.44	1199.35		1140.61			1067.37		1120.03		81.7116		7	1
Group 08	A-1746463	25 mg/kg	q7dx3	IV				Order 01	SCID-beige	F	22		4	4	4	4	4	4	4	4	4		4		0		8	1
Group 09	A-1746463	12.5 mg/kg	q7dx3	IV				Order 01	SCID-beige	F	20.5		4	4	687.696	4	4	102.487	4	214.797	128.123		4		84.3382		9	1
Group 10	A-1746463	6.25 mg/kg	q7dx3	IV				Order 01	SCID-beige	F	21.375										#N/A		#N/A		#N/A		10	1
Group 11	A-1667789.0	25 mg/kg	q7dx3	IV				Order 01	SCID-beige	F	21.375		258.574	4	4	304.847	146.472	606.873	611.265	270.525	275.819		264.55		83.2155		11	1
Group 12	A-1704603.0 (Amgen)	60 mg/kg	qdx5	PO				Order 01	SCID-beige	F	21.25		4	4	4	4	4	4	4	4	4		4		0		12	1
% T/C (mean) = mean(T)/mean(C)
% T/C (median) = median(T)/median(C)
T - current group value
C - control group value
Group	Compound	Dosage	Frequency	Route	Cell Line	# of cells impanted	Susp. Med.	Order	Strain	Sex	Starting Body Wt. (g)	Relative to initial body wt., %	Mortality Observation Day 37								Mean	% T/C (mean)	Median	% T/C (median)	StdErr	Student T Test	Grp #	Ctrl #
Group 01	NONE	0 mg/kg	q7dx3	IV				Order 01	SCID-beige	F	21										=IF(COUNT($N$33:$U$33)=0,NA(),(AVERAGE($N$33:$U$33)))		=IF(COUNT($N$33:$U$33)=0,NA(),(MEDIAN($N$33:$U$33)))		=IF(COUNT($N$33:$U$33)<2,NA(),STDEV($N$33:$U$33)/SQRT(COUNT($N$33:$U$33)))		1	1
Group 02	A-1726694.0	12.5 mg/kg	q7dx3	IV				Order 01	SCID-beige	F	21										=IF(COUNT($N$34:$U$34)=0,NA(),(AVERAGE($N$34:$U$34)))		=IF(COUNT($N$34:$U$34)=0,NA(),(MEDIAN($N$34:$U$34)))		=IF(COUNT($N$34:$U$34)<2,NA(),STDEV($N$34:$U$34)/SQRT(COUNT($N$34:$U$34)))	=IF(ISERROR(TTEST($N$34:$U$34,OFFSET($N$33:$U$44, $AC$34-1, 0, 1, 7),2,2)),"",TTEST($N$34:$U$34,OFFSET($N$33:$U$44, $AC$34-1, 0, 1, 7),2,2))	2	1
Group 03	A-1726694.0	6.25 mg/kg	q7dx3	IV				Order 01	SCID-beige	F	20.75									EUTV	=IF(COUNT($N$35:$U$35)=0,NA(),(AVERAGE($N$35:$U$35)))		=IF(COUNT($N$35:$U$35)=0,NA(),(MEDIAN($N$35:$U$35)))		=IF(COUNT($N$35:$U$35)<2,NA(),STDEV($N$35:$U$35)/SQRT(COUNT($N$35:$U$35)))	=IF(ISERROR(TTEST($N$35:$U$35,OFFSET($N$33:$U$44, $AC$35-1, 0, 1, 7),2,2)),"",TTEST($N$35:$U$35,OFFSET($N$33:$U$44, $AC$35-1, 0, 1, 7),2,2))	3	1
Group 04	A-1726694.0	3.15 mg/kg	q7dx3	IV				Order 01	SCID-beige	F	21.5										=IF(COUNT($N$36:$U$36)=0,NA(),(AVERAGE($N$36:$U$36)))		=IF(COUNT($N$36:$U$36)=0,NA(),(MEDIAN($N$36:$U$36)))		=IF(COUNT($N$36:$U$36)<2,NA(),STDEV($N$36:$U$36)/SQRT(COUNT($N$36:$U$36)))	=IF(ISERROR(TTEST($N$36:$U$36,OFFSET($N$33:$U$44, $AC$36-1, 0, 1, 7),2,2)),"",TTEST($N$36:$U$36,OFFSET($N$33:$U$44, $AC$36-1, 0, 1, 7),2,2))	4	1
Group 05	A-1747745	25 mg/kg	q7dx3	IV				Order 01	SCID-beige	F	22.125										=IF(COUNT($N$37:$U$37)=0,NA(),(AVERAGE($N$37:$U$37)))		=IF(COUNT($N$37:$U$37)=0,NA(),(MEDIAN($N$37:$U$37)))		=IF(COUNT($N$37:$U$37)<2,NA(),STDEV($N$37:$U$37)/SQRT(COUNT($N$37:$U$37)))	=IF(ISERROR(TTEST($N$37:$U$37,OFFSET($N$33:$U$44, $AC$37-1, 0, 1, 7),2,2)),"",TTEST($N$37:$U$37,OFFSET($N$33:$U$44, $AC$37-1, 0, 1, 7),2,2))	5	1
Group 06	A-1747745	12.5 mg/kg	q7dx3	IV				Order 01	SCID-beige	F	20.5										=IF(COUNT($N$38:$U$38)=0,NA(),(AVERAGE($N$38:$U$38)))		=IF(COUNT($N$38:$U$38)=0,NA(),(MEDIAN($N$38:$U$38)))		=IF(COUNT($N$38:$U$38)<2,NA(),STDEV($N$38:$U$38)/SQRT(COUNT($N$38:$U$38)))	=IF(ISERROR(TTEST($N$38:$U$38,OFFSET($N$33:$U$44, $AC$38-1, 0, 1, 7),2,2)),"",TTEST($N$38:$U$38,OFFSET($N$33:$U$44, $AC$38-1, 0, 1, 7),2,2))	6	1
Group 07	A-1747745	6.25 mg/kg	q7dx3	IV				Order 01	SCID-beige	F	21		GRPX		EUTV	EUTV		EUTV			=IF(COUNT($N$39:$U$39)=0,NA(),(AVERAGE($N$39:$U$39)))		=IF(COUNT($N$39:$U$39)=0,NA(),(MEDIAN($N$39:$U$39)))		=IF(COUNT($N$39:$U$39)<2,NA(),STDEV($N$39:$U$39)/SQRT(COUNT($N$39:$U$39)))	=IF(ISERROR(TTEST($N$39:$U$39,OFFSET($N$33:$U$44, $AC$39-1, 0, 1, 7),2,2)),"",TTEST($N$39:$U$39,OFFSET($N$33:$U$44, $AC$39-1, 0, 1, 7),2,2))	7	1
Group 08	A-1746463	25 mg/kg	q7dx3	IV				Order 01	SCID-beige	F	22										=IF(COUNT($N$40:$U$40)=0,NA(),(AVERAGE($N$40:$U$40)))		=IF(COUNT($N$40:$U$40)=0,NA(),(MEDIAN($N$40:$U$40)))		=IF(COUNT($N$40:$U$40)<2,NA(),STDEV($N$40:$U$40)/SQRT(COUNT($N$40:$U$40)))	=IF(ISERROR(TTEST($N$40:$U$40,OFFSET($N$33:$U$44, $AC$40-1, 0, 1, 7),2,2)),"",TTEST($N$40:$U$40,OFFSET($N$33:$U$44, $AC$40-1, 0, 1, 7),2,2))	8	1
Group 09	A-1746463	12.5 mg/kg	q7dx3	IV				Order 01	SCID-beige	F	20.5										=IF(COUNT($N$41:$U$41)=0,NA(),(AVERAGE($N$41:$U$41)))		=IF(COUNT($N$41:$U$41)=0,NA(),(MEDIAN($N$41:$U$41)))		=IF(COUNT($N$41:$U$41)<2,NA(),STDEV($N$41:$U$41)/SQRT(COUNT($N$41:$U$41)))	=IF(ISERROR(TTEST($N$41:$U$41,OFFSET($N$33:$U$44, $AC$41-1, 0, 1, 7),2,2)),"",TTEST($N$41:$U$41,OFFSET($N$33:$U$44, $AC$41-1, 0, 1, 7),2,2))	9	1
Group 10	A-1746463	6.25 mg/kg	q7dx3	IV				Order 01	SCID-beige	F	21.375										=IF(COUNT($N$42:$U$42)=0,NA(),(AVERAGE($N$42:$U$42)))		=IF(COUNT($N$42:$U$42)=0,NA(),(MEDIAN($N$42:$U$42)))		=IF(COUNT($N$42:$U$42)<2,NA(),STDEV($N$42:$U$42)/SQRT(COUNT($N$42:$U$42)))	=IF(ISERROR(TTEST($N$42:$U$42,OFFSET($N$33:$U$44, $AC$42-1, 0, 1, 7),2,2)),"",TTEST($N$42:$U$42,OFFSET($N$33:$U$44, $AC$42-1, 0, 1, 7),2,2))	10	1
Group 11	A-1667789.0	25 mg/kg	q7dx3	IV				Order 01	SCID-beige	F	21.375										=IF(COUNT($N$43:$U$43)=0,NA(),(AVERAGE($N$43:$U$43)))		=IF(COUNT($N$43:$U$43)=0,NA(),(MEDIAN($N$43:$U$43)))		=IF(COUNT($N$43:$U$43)<2,NA(),STDEV($N$43:$U$43)/SQRT(COUNT($N$43:$U$43)))	=IF(ISERROR(TTEST($N$43:$U$43,OFFSET($N$33:$U$44, $AC$43-1, 0, 1, 7),2,2)),"",TTEST($N$43:$U$43,OFFSET($N$33:$U$44, $AC$43-1, 0, 1, 7),2,2))	11	1
Group 12	A-1704603.0 (Amgen)	60 mg/kg	qdx5	PO				Order 01	SCID-beige	F	21.25										=IF(COUNT($N$44:$U$44)=0,NA(),(AVERAGE($N$44:$U$44)))		=IF(COUNT($N$44:$U$44)=0,NA(),(MEDIAN($N$44:$U$44)))		=IF(COUNT($N$44:$U$44)<2,NA(),STDEV($N$44:$U$44)/SQRT(COUNT($N$44:$U$44)))	=IF(ISERROR(TTEST($N$44:$U$44,OFFSET($N$33:$U$44, $AC$44-1, 0, 1, 7),2,2)),"",TTEST($N$44:$U$44,OFFSET($N$33:$U$44, $AC$44-1, 0, 1, 7),2,2))	12	1
% T/C (mean) = mean(T)/mean(C)
% T/C (median) = median(T)/median(C)
T - current group value
C - control group value

[truncated: 18 more sheets: Day 41 TV, Day 44 TV, Day 51 TV, Day 57 TV, Day 63 TV, Day 70 TV, Day 77 TV, Day 86 TV, Day 93 TV, Day 101 TV, Day 106 TV, Day 113 TV, Day 120 TV, Weight BW, Weight Change BW, Animal Health Observation, Total View, Appendix]
