# Supplementary material for: Selective MCL-1 inhibitor ABBV-467 is efficacious in tumor models but is associated with cardiac troponin increases in patients
Source: Commun Med (Lond). 2023 Oct 25;3:154. doi: 10.1038/s43856-023-00380-z (PMC10600239; doi:10.1038/s43856-023-00380-z)
Supplement: Supplementary file 8 — Supplementary Data 7 [file 43856_2023_380_MOESM8_ESM.xlsx]

## Sheet: Report
Summary
	Study:		NCI-H929 (ATCC) 10-08-20 CA MCL-1i resistance
	Date Range:		All Phases
	Generated by:		Cory Alvey
	Generated on:		8/4/2021 1:55 PM

## Sheet: Protocol
General Information
Study Number:			NCI-H929 (ATCC) 10-08-20 CA MCL-1i resistance		Alt.Number:				Site:				Study Type:		Flank Tumor
Title:			NCI-H929 (ATCC) 10-08-20 CA MCL-1i resistance
Purpose/Objective:
Materials & Methods:
Equipment:
Project Code:					Project Name:				Phase:
Therapeutic Area:			R4N2
Critical Success Factors:
ACUC/Animal Welfare License:			1803D00047 (SC flank)
Distribution method:
Protocol Deviations:
Results:
Conclusions:
Dates
			Date		Day
Study Begins:			10/8/2020		0
Xenograft NCI-H929 (ATCC) Inoculation Date:			10/8/2020		0
Animal Distribution Date:
Animal Randomizatoin Date:			11/9/2020		32
Dosing Begins:
Dosing Ends:
Study Ends:
Animal Request Date:
Order 01 Animal Receipt Date:			9/23/2020		-15
Reference Day:			Study Begins
Personnel
Role			Name		Phone		Email
Study Lead			Cory Alvey
(Departments:)
Study Reviewer			Sample Group
Animals
Order/Tracking Number		Genotype	Age Range	DOB	Weight Range	Justification for Species Selection				Method of ID
Order 01			4-6 weeks		22-24					Eartag
Groups
Name			# Males	# Females	Orders		Vendor		Species		Strain		Site	Room	Euthanasia Method
Group 01			0	5	Order 01		Jackson Laboratories		Mouse		C.B-17 SCID			337
Group 02			0	5	Order 01		Jackson Laboratories		Mouse		C.B-17 SCID			337
Group 03			0	5	Order 01		Jackson Laboratories		Mouse		C.B-17 SCID			337
Group 04			0	5	Order 01		Jackson Laboratories		Mouse		C.B-17 SCID			337
Group 05			0	5	Order 01		Jackson Laboratories		Mouse		C.B-17 SCID			337
Group 06			0	5	Order 01		Jackson Laboratories		Mouse		C.B-17 SCID			337
Group Attributes
Name			Pre-treat		Irradiation		Feeding/Fasting		Feed		Acclimation		Photoperiod	Housing Site	Caging	Cage Changing	Temperature	Humidity	Water
Group 01
Group 02
Group 03
Group 04
Group 05
Group 06
Total # of Animals:			100
Total Enrolled on Study:			30
Oncology Disease Induction
Group	Cell Line		Implant Type		Inoculum Per Animal	Hormone Dose Route		Inoculation Site		Inoculum Medium		Inoculum Source		Inoculum Volume	Inoculation Date	Animals	Inoculum Conc		Units		Total # Required		Total # Req units		Total Vol of Inoc		TotalVol Inoc units		Sample or Vial Number	Passage Number	Freeze Number	Clone Number	Sub-clone Number	Cell Request Date	Growth Medium	Number Of Flasks	Type/Size of Flasks Used	Cell Confluence	Cell Viability	Harvest Time End		Harvest Time Start		Harvest Duration		Harvest Duration Unit
All Animals	NCI-H929 (ATCC)		Xenograft		5000000			Right Hind Flank		Matrigel (1:1)		ATCC		0.1	10/8/2020	30	5.00e+007		cells/ml		(Excess Factor Not Set)		cells		(Excess Factor Not Set)		ml									0		0	0	12:00 AM		12:00 AM
Formulation
Group			Type	Article		Lot #	Vehicle		Formulation Frequency			Regulatory Reportable	Storage Pre		Storage Post
Group 01			Vehicle Control	A-1922382.0		2629049	5% DMSO, 10% cremophor EL, 85% D5W					No
Group 02			Test	A-1922382.0		2629049	5% DMSO, 10% cremophor EL, 85% D5W					No
Group 03			Test	A-1922382.0		2629049	5% DMSO, 10% cremophor EL, 85% D5W					No
Group 04			Test	A-1982942.0		2666710	5% DMSO, 10% cremophor EL, 85% D5W					No
Group 05			Test	A-1982942.0		2666710	5% DMSO, 10% cremophor EL, 85% D5W					No
Group 06			Test	A-1747745.0		2393645	5% DMSO, 10% cremophor EL, 85% D5W					No
Articles
Group			Type	Article		Vehicle		Dose Level	Unit	Route		Frequency			Dose Rule
Group 01			Vehicle Control	A-1922382.0		5% DMSO, 10% cremophor EL, 85% D5W		0	mg/kg	PO		QDx1			By Fixed Volume (0.2 ml)
Group 02			Test	A-1922382.0		5% DMSO, 10% cremophor EL, 85% D5W		10	mg/kg	PO		QDx1			By Fixed Volume (0.2 ml)
Group 03			Test	A-1922382.0		5% DMSO, 10% cremophor EL, 85% D5W		60	mg/kg	PO		QDx1			By Fixed Volume (0.2 ml)
Group 04			Test	A-1982942.0		5% DMSO, 10% cremophor EL, 85% D5W		10	mg/kg	PO		QDx1			By Fixed Volume (0.2 ml)
Group 05			Test	A-1982942.0		5% DMSO, 10% cremophor EL, 85% D5W		60	mg/kg	PO		QDx1			By Fixed Volume (0.2 ml)
Group 06			Test	A-1747745.0		5% DMSO, 10% cremophor EL, 85% D5W		12.5	mg/kg	PO		QDx1			By Fixed Volume (0.2 ml)
Sample Collection
Group			Task		Test		Method & Collection		Sample Info/Special Instructions
Sample Results
Group			Task		Sample Task		Method & Collection
Tasks
Group			Task			Frequency			Calculation			Alerts
Group 06			A-1747745.0			QDx1			By Fixed Volume (0.2 ml)
Group 02			A-1922382.0			QDx1			By Fixed Volume (0.2 ml)
Group 01			A-1922382.0			QDx1			By Fixed Volume (0.2 ml)
Group 03			A-1922382.0			QDx1			By Fixed Volume (0.2 ml)
Group 04			A-1982942.0			QDx1			By Fixed Volume (0.2 ml)
Group 05			A-1982942.0			QDx1			By Fixed Volume (0.2 ml)
All Animals			Body Weight						W
All Animals			Clinical Observation						Observations
All Animals			Mortality Observation						Code
All Animals			Tumor Volume						0.5*L*W^2			Alert when Volume is greater than 3000
Comments/Special Instructions
Item				Comment
Change Requests
Creation Date	Created By		Subject			Message			Status			Attachments
Randomization Method
Injection Order Allocation
No

## Sheet: Day 32 TV
Title: Anti-tumor Activity vs. NCI-H929 (ATCC) 10/8/2020
Study number:		NCI-H929 (ATCC) 10-08-20 CA MCL-1i resistance				Cell Line:		NCI-H929 (ATCC)					Species:		Mouse
Study Director(s):		Cory Alvey				Type:		Xenograft					Strain:		C.B-17 SCID
Dosing Begin:		(Not Set)				# Cell Imp.:		5.00e+006 cells					Sex:		F
Measure Date:		11/9/2020				Location:		Right Hind Flank					Vendor:		Jackson Laboratories
Comments:						Susp. Med.:		Matrigel (1:1)					Project:
													Passage:
Group	Compound	Dosage	Frequency	Route	Cell Line	# of cells impanted	Susp. Med.	Order	Strain	Sex	Starting Body Wt. (g)	Relative to initial body wt., %	Tumor Volume (mm³) Day 32					Mean	% T/C (mean)	Median	% T/C (median)	StdErr	Student T Test	Grp #	Ctrl #
Group 01	A-1922382.0	0 mg/kg	QDx1	PO				Order 01	C.B-17 SCID	F			298.41	301.297	122.564	216.95	247.376	237.319	1	247.376	1	32.7947		1	1
Group 02	A-1922382.0	10 mg/kg	QDx1	PO				Order 01	C.B-17 SCID	F				209.148	350.619	272.61	240.4	268.194	1.1301	256.505	1.0369	30.3758	0.544593	2	1
Group 03	A-1922382.0	60 mg/kg	QDx1	PO				Order 01	C.B-17 SCID	F			246.819	272.74	129.244	191.306	353.772	238.776	1.00614	246.819	0.997752	37.8768	0.946161	3	1
Group 04	A-1982942.0	10 mg/kg	QDx1	PO				Order 01	C.B-17 SCID	F			299.76	261.717	202.211	296.632	131.687	238.401	1.00456	261.717	1.05797	31.935	0.946619	4	1
Group 05	A-1982942.0	60 mg/kg	QDx1	PO				Order 01	C.B-17 SCID	F			266.012	229.77	197.327	323.606	174.356	238.214	1.00377	229.77	0.92883	26.3491	0.94493	5	1
Group 06	A-1747745.0	12.5 mg/kg	QDx1	PO				Order 01	C.B-17 SCID	F			225.97	262.824	195.625	207.302	301.982	238.741	1.00599	225.97	0.91347	19.4806	0.929901	6	1
% T/C (mean) = mean(T)/mean(C)
% T/C (median) = median(T)/median(C)
T - current group value
C - control group value

## Sheet: Day 35 TV
Title: Anti-tumor Activity vs. NCI-H929 (ATCC) 10/8/2020
Study number:		NCI-H929 (ATCC) 10-08-20 CA MCL-1i resistance				Cell Line:		NCI-H929 (ATCC)					Species:		Mouse
Study Director(s):		Cory Alvey				Type:		Xenograft					Strain:		C.B-17 SCID
Dosing Begin:		(Not Set)				# Cell Imp.:		5.00e+006 cells					Sex:		F
Measure Date:		11/12/2020				Location:		Right Hind Flank					Vendor:		Jackson Laboratories
Comments:						Susp. Med.:		Matrigel (1:1)					Project:
													Passage:
Group	Compound	Dosage	Frequency	Route	Cell Line	# of cells impanted	Susp. Med.	Order	Strain	Sex	Starting Body Wt. (g)	Relative to initial body wt., %	Tumor Volume (mm³) Day 35					Mean	% T/C (mean)	Median	% T/C (median)	StdErr	Student T Test	Grp #	Ctrl #
Group 01	A-1922382.0	0 mg/kg	QDx1	PO				Order 01	C.B-17 SCID	F			510.815	465.529	331.929	553.812	323.99	437.215	1	465.529	1	46.7539		1	1
Group 02	A-1922382.0	10 mg/kg	QDx1	PO				Order 01	C.B-17 SCID	F			169.39	236.368	640.027	521.304	294.988	372.415	0.85179	294.988	0.633662	89.3048	0.424106	2	1
Group 03	A-1922382.0	60 mg/kg	QDx1	PO				Order 01	C.B-17 SCID	F			42.3951	49.0392	0.00032	28.77	63.8518	36.8113	0.0841949	42.3951	0.0910688	10.7972	2.51377e-05	3	1
Group 04	A-1982942.0	10 mg/kg	QDx1	PO				Order 01	C.B-17 SCID	F			318.003	333.704	397.574	328.024	266.47	328.755	0.751929	328.024	0.704626	20.9237	0.0255757	4	1
Group 05	A-1982942.0	60 mg/kg	QDx1	PO				Order 01	C.B-17 SCID	F			95.5662	60.5204	82.6062	90.8471	5e-07	65.908	0.150745	82.6062	0.177446	17.5404	5.87242e-05	5	1
Group 06	A-1747745.0	12.5 mg/kg	QDx1	PO				Order 01	C.B-17 SCID	F			71.9118	79.4725	66.5243	5e-07	0	43.5817	0.0996803	66.5243	0.142901	17.9107	4.23311e-05	6	1
% T/C (mean) = mean(T)/mean(C)
% T/C (median) = median(T)/median(C)
T - current group value
C - control group value

## Sheet: Day 39 TV
Title: Anti-tumor Activity vs. NCI-H929 (ATCC) 10/8/2020
Study number:		NCI-H929 (ATCC) 10-08-20 CA MCL-1i resistance				Cell Line:		NCI-H929 (ATCC)					Species:		Mouse
Study Director(s):		Cory Alvey				Type:		Xenograft					Strain:		C.B-17 SCID
Dosing Begin:		(Not Set)				# Cell Imp.:		5.00e+006 cells					Sex:		F
Measure Date:		11/16/2020				Location:		Right Hind Flank					Vendor:		Jackson Laboratories
Comments:						Susp. Med.:		Matrigel (1:1)					Project:
													Passage:
Group	Compound	Dosage	Frequency	Route	Cell Line	# of cells impanted	Susp. Med.	Order	Strain	Sex	Starting Body Wt. (g)	Relative to initial body wt., %	Tumor Volume (mm³) Day 39					Mean	% T/C (mean)	Median	% T/C (median)	StdErr	Student T Test	Grp #	Ctrl #
Group 01	A-1922382.0	0 mg/kg	QDx1	PO				Order 01	C.B-17 SCID	F			491.536	747.286	298.079	812.747	441.789	558.287	1	491.536	1	96.4899		1	1
Group 02	A-1922382.0	10 mg/kg	QDx1	PO				Order 01	C.B-17 SCID	F			319.261	411.368	1414.16	910.777	544.936	720.1	1.28984	544.936	1.10864	200.593	0.612322	2	1
Group 03	A-1922382.0	60 mg/kg	QDx1	PO				Order 01	C.B-17 SCID	F			0	0	0	0	0	0	0	0	0	0	0.000789455	3	1
Group 04	A-1982942.0	10 mg/kg	QDx1	PO				Order 01	C.B-17 SCID	F			456.423	565.948	568.82	698.09	421.74	542.204	0.971192	565.948	1.15139	48.7046	0.713058	4	1
Group 05	A-1982942.0	60 mg/kg	QDx1	PO				Order 01	C.B-17 SCID	F			0	0	0	0	0	0	0	0	0	0	0.000789455	5	1
Group 06	A-1747745.0	12.5 mg/kg	QDx1	PO				Order 01	C.B-17 SCID	F			0	0	0	0	0	0	0	0	0	0	0.000789455	6	1
% T/C (mean) = mean(T)/mean(C)
% T/C (median) = median(T)/median(C)
T - current group value
C - control group value

## Sheet: Day 42 TV
Title: Anti-tumor Activity vs. NCI-H929 (ATCC) 10/8/2020
Study number:		NCI-H929 (ATCC) 10-08-20 CA MCL-1i resistance				Cell Line:		NCI-H929 (ATCC)					Species:		Mouse
Study Director(s):		Cory Alvey				Type:		Xenograft					Strain:		C.B-17 SCID
Dosing Begin:		(Not Set)				# Cell Imp.:		5.00e+006 cells					Sex:		F
Measure Date:		11/19/2020				Location:		Right Hind Flank					Vendor:		Jackson Laboratories
Comments:						Susp. Med.:		Matrigel (1:1)					Project:
													Passage:
Group	Compound	Dosage	Frequency	Route	Cell Line	# of cells impanted	Susp. Med.	Order	Strain	Sex	Starting Body Wt. (g)	Relative to initial body wt., %	Tumor Volume (mm³) Day 42					Mean	% T/C (mean)	Median	% T/C (median)	StdErr	Student T Test	Grp #	Ctrl #
Group 01	A-1922382.0	0 mg/kg	QDx1	PO				Order 01	C.B-17 SCID	F			642.135	1048.63	388.48	1504.95	528.974	822.634	1	642.135	1	202.97		1	1
Group 02	A-1922382.0	10 mg/kg	QDx1	PO				Order 01	C.B-17 SCID	F			391.694	583.639	2683.53	1276.9	794.272	1146.01	1.3931	794.272	1.23692	411.708	0.641469	2	1
Group 03	A-1922382.0	60 mg/kg	QDx1	PO				Order 01	C.B-17 SCID	F			4e-06	4e-06	4e-06	4e-06	4e-06	4e-06	4.86243e-09	4e-06	6.22922e-09	0	0.0041572	3	1
Group 04	A-1982942.0	10 mg/kg	QDx1	PO				Order 01	C.B-17 SCID	F			598.979	892.253	864.606	1367.46	751.53	894.966	1.08793	864.606	1.34645	128.912	0.996789	4	1
Group 05	A-1982942.0	60 mg/kg	QDx1	PO				Order 01	C.B-17 SCID	F			0	0	0	0	0	0	0	0	0	0	0.0041572	5	1
Group 06	A-1747745.0	12.5 mg/kg	QDx1	PO				Order 01	C.B-17 SCID	F			0	0	0	0	0	0	0	0	0	0	0.0041572	6	1
% T/C (mean) = mean(T)/mean(C)
% T/C (median) = median(T)/median(C)
T - current group value
C - control group value
Group	Compound	Dosage	Frequency	Route	Cell Line	# of cells impanted	Susp. Med.	Order	Strain	Sex	Starting Body Wt. (g)	Relative to initial body wt., %	Mortality Observation Day 42					Mean	% T/C (mean)	Median	% T/C (median)	StdErr	Student T Test	Grp #	Ctrl #
Group 01	A-1922382.0	0 mg/kg	QDx1	PO				Order 01	C.B-17 SCID	F								=IF(COUNT($N$27:$R$27)=0,NA(),(AVERAGE($N$27:$R$27)))		=IF(COUNT($N$27:$R$27)=0,NA(),(MEDIAN($N$27:$R$27)))		=IF(COUNT($N$27:$R$27)<2,NA(),STDEV($N$27:$R$27)/SQRT(COUNT($N$27:$R$27)))		1	1
Group 02	A-1922382.0	10 mg/kg	QDx1	PO				Order 01	C.B-17 SCID	F					EUTV	EUTV		=IF(COUNT($N$28:$R$28)=0,NA(),(AVERAGE($N$28:$R$28)))		=IF(COUNT($N$28:$R$28)=0,NA(),(MEDIAN($N$28:$R$28)))		=IF(COUNT($N$28:$R$28)<2,NA(),STDEV($N$28:$R$28)/SQRT(COUNT($N$28:$R$28)))	=IF(ISERROR(TTEST($N$28:$R$28,OFFSET($N$27:$R$32, $Z$28-1, 0, 1, 4),2,2)),"",TTEST($N$28:$R$28,OFFSET($N$27:$R$32, $Z$28-1, 0, 1, 4),2,2))	2	1
Group 03	A-1922382.0	60 mg/kg	QDx1	PO				Order 01	C.B-17 SCID	F								=IF(COUNT($N$29:$R$29)=0,NA(),(AVERAGE($N$29:$R$29)))		=IF(COUNT($N$29:$R$29)=0,NA(),(MEDIAN($N$29:$R$29)))		=IF(COUNT($N$29:$R$29)<2,NA(),STDEV($N$29:$R$29)/SQRT(COUNT($N$29:$R$29)))	=IF(ISERROR(TTEST($N$29:$R$29,OFFSET($N$27:$R$32, $Z$29-1, 0, 1, 4),2,2)),"",TTEST($N$29:$R$29,OFFSET($N$27:$R$32, $Z$29-1, 0, 1, 4),2,2))	3	1
Group 04	A-1982942.0	10 mg/kg	QDx1	PO				Order 01	C.B-17 SCID	F								=IF(COUNT($N$30:$R$30)=0,NA(),(AVERAGE($N$30:$R$30)))		=IF(COUNT($N$30:$R$30)=0,NA(),(MEDIAN($N$30:$R$30)))		=IF(COUNT($N$30:$R$30)<2,NA(),STDEV($N$30:$R$30)/SQRT(COUNT($N$30:$R$30)))	=IF(ISERROR(TTEST($N$30:$R$30,OFFSET($N$27:$R$32, $Z$30-1, 0, 1, 4),2,2)),"",TTEST($N$30:$R$30,OFFSET($N$27:$R$32, $Z$30-1, 0, 1, 4),2,2))	4	1
Group 05	A-1982942.0	60 mg/kg	QDx1	PO				Order 01	C.B-17 SCID	F								=IF(COUNT($N$31:$R$31)=0,NA(),(AVERAGE($N$31:$R$31)))		=IF(COUNT($N$31:$R$31)=0,NA(),(MEDIAN($N$31:$R$31)))		=IF(COUNT($N$31:$R$31)<2,NA(),STDEV($N$31:$R$31)/SQRT(COUNT($N$31:$R$31)))	=IF(ISERROR(TTEST($N$31:$R$31,OFFSET($N$27:$R$32, $Z$31-1, 0, 1, 4),2,2)),"",TTEST($N$31:$R$31,OFFSET($N$27:$R$32, $Z$31-1, 0, 1, 4),2,2))	5	1
Group 06	A-1747745.0	12.5 mg/kg	QDx1	PO				Order 01	C.B-17 SCID	F								=IF(COUNT($N$32:$R$32)=0,NA(),(AVERAGE($N$32:$R$32)))		=IF(COUNT($N$32:$R$32)=0,NA(),(MEDIAN($N$32:$R$32)))		=IF(COUNT($N$32:$R$32)<2,NA(),STDEV($N$32:$R$32)/SQRT(COUNT($N$32:$R$32)))	=IF(ISERROR(TTEST($N$32:$R$32,OFFSET($N$27:$R$32, $Z$32-1, 0, 1, 4),2,2)),"",TTEST($N$32:$R$32,OFFSET($N$27:$R$32, $Z$32-1, 0, 1, 4),2,2))	6	1
% T/C (mean) = mean(T)/mean(C)
% T/C (median) = median(T)/median(C)
T - current group value
C - control group value

## Sheet: Day 46 TV
Title: Anti-tumor Activity vs. NCI-H929 (ATCC) 10/8/2020
Study number:		NCI-H929 (ATCC) 10-08-20 CA MCL-1i resistance				Cell Line:		NCI-H929 (ATCC)					Species:		Mouse
Study Director(s):		Cory Alvey				Type:		Xenograft					Strain:		C.B-17 SCID
Dosing Begin:		(Not Set)				# Cell Imp.:		5.00e+006 cells					Sex:		F
Measure Date:		11/23/2020				Location:		Right Hind Flank					Vendor:		Jackson Laboratories
Comments:						Susp. Med.:		Matrigel (1:1)					Project:
													Passage:
Group	Compound	Dosage	Frequency	Route	Cell Line	# of cells impanted	Susp. Med.	Order	Strain	Sex	Starting Body Wt. (g)	Relative to initial body wt., %	Tumor Volume (mm³) Day 46					Mean	% T/C (mean)	Median	% T/C (median)	StdErr	Student T Test	Grp #	Ctrl #
Group 01	A-1922382.0	0 mg/kg	QDx1	PO				Order 01	C.B-17 SCID	F			1194.7	1608.95	876.807	2570.11	760.959	1402.3	1	1194.7	1	326.883		1	1
Group 02	A-1922382.0	10 mg/kg	QDx1	PO				Order 01	C.B-17 SCID	F			677.207	1002.25			2240.54	1306.67	0.931799	1002.25	0.838916	476.273	0.682485	2	1
Group 03	A-1922382.0	60 mg/kg	QDx1	PO				Order 01	C.B-17 SCID	F			0.0001715	0.0001715	0.0001715	0.0001715	0.0001715	0.0001715	1.22299e-07	0.0001715	1.43551e-07	0	0.00188228	3	1
Group 04	A-1982942.0	10 mg/kg	QDx1	PO				Order 01	C.B-17 SCID	F			1256.57	2153.09	1934.27	2525.14	1678.2	1909.45	1.36165	1934.27	1.61905	214.334	0.419305	4	1
Group 05	A-1982942.0	60 mg/kg	QDx1	PO				Order 01	C.B-17 SCID	F			38.5716	0	0	0	38.7259	15.4595	0.0110244	0	0	9.46701	0.00199512	5	1
Group 06	A-1747745.0	12.5 mg/kg	QDx1	PO				Order 01	C.B-17 SCID	F			0	0	0	0	0	0	0	0	0	0	0.00188228	6	1
% T/C (mean) = mean(T)/mean(C)
% T/C (median) = median(T)/median(C)
T - current group value
C - control group value
Group	Compound	Dosage	Frequency	Route	Cell Line	# of cells impanted	Susp. Med.	Order	Strain	Sex	Starting Body Wt. (g)	Relative to initial body wt., %	Mortality Observation Day 46					Mean	% T/C (mean)	Median	% T/C (median)	StdErr	Student T Test	Grp #	Ctrl #
Group 01	A-1922382.0	0 mg/kg	QDx1	PO				Order 01	C.B-17 SCID	F			EUTV	EUTV	EUTV	EUTV	EUTV	=IF(COUNT($N$27:$R$27)=0,NA(),(AVERAGE($N$27:$R$27)))		=IF(COUNT($N$27:$R$27)=0,NA(),(MEDIAN($N$27:$R$27)))		=IF(COUNT($N$27:$R$27)<2,NA(),STDEV($N$27:$R$27)/SQRT(COUNT($N$27:$R$27)))		1	1
Group 02	A-1922382.0	10 mg/kg	QDx1	PO				Order 01	C.B-17 SCID	F			EUTV	EUTV			EUTV	=IF(COUNT($N$28:$R$28)=0,NA(),(AVERAGE($N$28:$R$28)))		=IF(COUNT($N$28:$R$28)=0,NA(),(MEDIAN($N$28:$R$28)))		=IF(COUNT($N$28:$R$28)<2,NA(),STDEV($N$28:$R$28)/SQRT(COUNT($N$28:$R$28)))	=IF(ISERROR(TTEST($N$28:$R$28,OFFSET($N$27:$R$32, $Z$28-1, 0, 1, 4),2,2)),"",TTEST($N$28:$R$28,OFFSET($N$27:$R$32, $Z$28-1, 0, 1, 4),2,2))	2	1
Group 03	A-1922382.0	60 mg/kg	QDx1	PO				Order 01	C.B-17 SCID	F								=IF(COUNT($N$29:$R$29)=0,NA(),(AVERAGE($N$29:$R$29)))		=IF(COUNT($N$29:$R$29)=0,NA(),(MEDIAN($N$29:$R$29)))		=IF(COUNT($N$29:$R$29)<2,NA(),STDEV($N$29:$R$29)/SQRT(COUNT($N$29:$R$29)))	=IF(ISERROR(TTEST($N$29:$R$29,OFFSET($N$27:$R$32, $Z$29-1, 0, 1, 4),2,2)),"",TTEST($N$29:$R$29,OFFSET($N$27:$R$32, $Z$29-1, 0, 1, 4),2,2))	3	1
Group 04	A-1982942.0	10 mg/kg	QDx1	PO				Order 01	C.B-17 SCID	F			EUTV	EUTV	EUTV	EUTV	EUTV	=IF(COUNT($N$30:$R$30)=0,NA(),(AVERAGE($N$30:$R$30)))		=IF(COUNT($N$30:$R$30)=0,NA(),(MEDIAN($N$30:$R$30)))		=IF(COUNT($N$30:$R$30)<2,NA(),STDEV($N$30:$R$30)/SQRT(COUNT($N$30:$R$30)))	=IF(ISERROR(TTEST($N$30:$R$30,OFFSET($N$27:$R$32, $Z$30-1, 0, 1, 4),2,2)),"",TTEST($N$30:$R$30,OFFSET($N$27:$R$32, $Z$30-1, 0, 1, 4),2,2))	4	1
Group 05	A-1982942.0	60 mg/kg	QDx1	PO				Order 01	C.B-17 SCID	F								=IF(COUNT($N$31:$R$31)=0,NA(),(AVERAGE($N$31:$R$31)))		=IF(COUNT($N$31:$R$31)=0,NA(),(MEDIAN($N$31:$R$31)))		=IF(COUNT($N$31:$R$31)<2,NA(),STDEV($N$31:$R$31)/SQRT(COUNT($N$31:$R$31)))	=IF(ISERROR(TTEST($N$31:$R$31,OFFSET($N$27:$R$32, $Z$31-1, 0, 1, 4),2,2)),"",TTEST($N$31:$R$31,OFFSET($N$27:$R$32, $Z$31-1, 0, 1, 4),2,2))	5	1
Group 06	A-1747745.0	12.5 mg/kg	QDx1	PO				Order 01	C.B-17 SCID	F								=IF(COUNT($N$32:$R$32)=0,NA(),(AVERAGE($N$32:$R$32)))		=IF(COUNT($N$32:$R$32)=0,NA(),(MEDIAN($N$32:$R$32)))		=IF(COUNT($N$32:$R$32)<2,NA(),STDEV($N$32:$R$32)/SQRT(COUNT($N$32:$R$32)))	=IF(ISERROR(TTEST($N$32:$R$32,OFFSET($N$27:$R$32, $Z$32-1, 0, 1, 4),2,2)),"",TTEST($N$32:$R$32,OFFSET($N$27:$R$32, $Z$32-1, 0, 1, 4),2,2))	6	1
% T/C (mean) = mean(T)/mean(C)
% T/C (median) = median(T)/median(C)
T - current group value
C - control group value

## Sheet: Day 53 TV
Title: Anti-tumor Activity vs. NCI-H929 (ATCC) 10/8/2020
Study number:		NCI-H929 (ATCC) 10-08-20 CA MCL-1i resistance				Cell Line:		NCI-H929 (ATCC)					Species:		Mouse
Study Director(s):		Cory Alvey				Type:		Xenograft					Strain:		C.B-17 SCID
Dosing Begin:		(Not Set)				# Cell Imp.:		5.00e+006 cells					Sex:		F
Measure Date:		11/30/2020				Location:		Right Hind Flank					Vendor:		Jackson Laboratories
Comments:						Susp. Med.:		Matrigel (1:1)					Project:
													Passage:
Group	Compound	Dosage	Frequency	Route	Cell Line	# of cells impanted	Susp. Med.	Order	Strain	Sex	Starting Body Wt. (g)	Relative to initial body wt., %	Tumor Volume (mm³) Day 53					Mean	% T/C (mean)	Median	% T/C (median)	StdErr	Student T Test	Grp #	Ctrl #
Group 01	A-1922382.0	0 mg/kg	QDx1	PO				Order 01	C.B-17 SCID	F								#N/A		#N/A		#N/A		1	1
Group 02	A-1922382.0	10 mg/kg	QDx1	PO				Order 01	C.B-17 SCID	F								#N/A		#N/A		#N/A		2	1
Group 03	A-1922382.0	60 mg/kg	QDx1	PO				Order 01	C.B-17 SCID	F			5e-07	5e-07	5e-07	5e-07	5e-07	5e-07		5e-07		0		3	1
Group 04	A-1982942.0	10 mg/kg	QDx1	PO				Order 01	C.B-17 SCID	F								#N/A		#N/A		#N/A		4	1
Group 05	A-1982942.0	60 mg/kg	QDx1	PO				Order 01	C.B-17 SCID	F			186.495	67.3611	0	498.741	164.609	183.441		164.609		85.704		5	1
Group 06	A-1747745.0	12.5 mg/kg	QDx1	PO				Order 01	C.B-17 SCID	F			0	0	0	0	0	0		0		0		6	1
% T/C (mean) = mean(T)/mean(C)
% T/C (median) = median(T)/median(C)
T - current group value
C - control group value

## Sheet: Day 60 TV
Title: Anti-tumor Activity vs. NCI-H929 (ATCC) 10/8/2020
Study number:		NCI-H929 (ATCC) 10-08-20 CA MCL-1i resistance				Cell Line:		NCI-H929 (ATCC)					Species:		Mouse
Study Director(s):		Cory Alvey				Type:		Xenograft					Strain:		C.B-17 SCID
Dosing Begin:		(Not Set)				# Cell Imp.:		5.00e+006 cells					Sex:		F
Measure Date:		12/7/2020				Location:		Right Hind Flank					Vendor:		Jackson Laboratories
Comments:						Susp. Med.:		Matrigel (1:1)					Project:
													Passage:
Group	Compound	Dosage	Frequency	Route	Cell Line	# of cells impanted	Susp. Med.	Order	Strain	Sex	Starting Body Wt. (g)	Relative to initial body wt., %	Tumor Volume (mm³) Day 60					Mean	% T/C (mean)	Median	% T/C (median)	StdErr	Student T Test	Grp #	Ctrl #
Group 01	A-1922382.0	0 mg/kg	QDx1	PO				Order 01	C.B-17 SCID	F								#N/A		#N/A		#N/A		1	1
Group 02	A-1922382.0	10 mg/kg	QDx1	PO				Order 01	C.B-17 SCID	F								#N/A		#N/A		#N/A		2	1
Group 03	A-1922382.0	60 mg/kg	QDx1	PO				Order 01	C.B-17 SCID	F			101.282	0	0	0	0	20.2564		0		20.2564		3	1
Group 04	A-1982942.0	10 mg/kg	QDx1	PO				Order 01	C.B-17 SCID	F								#N/A		#N/A		#N/A		4	1
Group 05	A-1982942.0	60 mg/kg	QDx1	PO				Order 01	C.B-17 SCID	F			476.006	235.128	134.856	1551.71	576.346	594.809		476.006		252.096		5	1
Group 06	A-1747745.0	12.5 mg/kg	QDx1	PO				Order 01	C.B-17 SCID	F			0	0	0	0	0	0		0		0		6	1
% T/C (mean) = mean(T)/mean(C)
% T/C (median) = median(T)/median(C)
T - current group value
C - control group value

## Sheet: Day 67 TV
Title: Anti-tumor Activity vs. NCI-H929 (ATCC) 10/8/2020
Study number:		NCI-H929 (ATCC) 10-08-20 CA MCL-1i resistance				Cell Line:		NCI-H929 (ATCC)					Species:		Mouse
Study Director(s):		Cory Alvey				Type:		Xenograft					Strain:		C.B-17 SCID
Dosing Begin:		(Not Set)				# Cell Imp.:		5.00e+006 cells					Sex:		F
Measure Date:		12/14/2020				Location:		Right Hind Flank					Vendor:		Jackson Laboratories
Comments:						Susp. Med.:		Matrigel (1:1)					Project:
													Passage:
Group	Compound	Dosage	Frequency	Route	Cell Line	# of cells impanted	Susp. Med.	Order	Strain	Sex	Starting Body Wt. (g)	Relative to initial body wt., %	Tumor Volume (mm³) Day 67					Mean	% T/C (mean)	Median	% T/C (median)	StdErr	Student T Test	Grp #	Ctrl #
Group 01	A-1922382.0	0 mg/kg	QDx1	PO				Order 01	C.B-17 SCID	F								#N/A		#N/A		#N/A		1	1
Group 02	A-1922382.0	10 mg/kg	QDx1	PO				Order 01	C.B-17 SCID	F								#N/A		#N/A		#N/A		2	1
Group 03	A-1922382.0	60 mg/kg	QDx1	PO				Order 01	C.B-17 SCID	F			368.326	45.8326	109.791	5e-07	111.871	127.164		109.791		63.828		3	1
Group 04	A-1982942.0	10 mg/kg	QDx1	PO				Order 01	C.B-17 SCID	F								#N/A		#N/A		#N/A		4	1
Group 05	A-1982942.0	60 mg/kg	QDx1	PO				Order 01	C.B-17 SCID	F			865.107	476.99	167.068	3431	1687.7	1325.57		865.107		584.732		5	1
Group 06	A-1747745.0	12.5 mg/kg	QDx1	PO				Order 01	C.B-17 SCID	F			0	0	0	0	0	0		0		0		6	1
% T/C (mean) = mean(T)/mean(C)
% T/C (median) = median(T)/median(C)
T - current group value
C - control group value
Group	Compound	Dosage	Frequency	Route	Cell Line	# of cells impanted	Susp. Med.	Order	Strain	Sex	Starting Body Wt. (g)	Relative to initial body wt., %	Mortality Observation Day 67					Mean	% T/C (mean)	Median	% T/C (median)	StdErr	Student T Test	Grp #	Ctrl #
Group 01	A-1922382.0	0 mg/kg	QDx1	PO				Order 01	C.B-17 SCID	F								=IF(COUNT($N$27:$R$27)=0,NA(),(AVERAGE($N$27:$R$27)))		=IF(COUNT($N$27:$R$27)=0,NA(),(MEDIAN($N$27:$R$27)))		=IF(COUNT($N$27:$R$27)<2,NA(),STDEV($N$27:$R$27)/SQRT(COUNT($N$27:$R$27)))		1	1
Group 02	A-1922382.0	10 mg/kg	QDx1	PO				Order 01	C.B-17 SCID	F								=IF(COUNT($N$28:$R$28)=0,NA(),(AVERAGE($N$28:$R$28)))		=IF(COUNT($N$28:$R$28)=0,NA(),(MEDIAN($N$28:$R$28)))		=IF(COUNT($N$28:$R$28)<2,NA(),STDEV($N$28:$R$28)/SQRT(COUNT($N$28:$R$28)))	=IF(ISERROR(TTEST($N$28:$R$28,OFFSET($N$27:$R$32, $Z$28-1, 0, 1, 4),2,2)),"",TTEST($N$28:$R$28,OFFSET($N$27:$R$32, $Z$28-1, 0, 1, 4),2,2))	2	1
Group 03	A-1922382.0	60 mg/kg	QDx1	PO				Order 01	C.B-17 SCID	F								=IF(COUNT($N$29:$R$29)=0,NA(),(AVERAGE($N$29:$R$29)))		=IF(COUNT($N$29:$R$29)=0,NA(),(MEDIAN($N$29:$R$29)))		=IF(COUNT($N$29:$R$29)<2,NA(),STDEV($N$29:$R$29)/SQRT(COUNT($N$29:$R$29)))	=IF(ISERROR(TTEST($N$29:$R$29,OFFSET($N$27:$R$32, $Z$29-1, 0, 1, 4),2,2)),"",TTEST($N$29:$R$29,OFFSET($N$27:$R$32, $Z$29-1, 0, 1, 4),2,2))	3	1
Group 04	A-1982942.0	10 mg/kg	QDx1	PO				Order 01	C.B-17 SCID	F								=IF(COUNT($N$30:$R$30)=0,NA(),(AVERAGE($N$30:$R$30)))		=IF(COUNT($N$30:$R$30)=0,NA(),(MEDIAN($N$30:$R$30)))		=IF(COUNT($N$30:$R$30)<2,NA(),STDEV($N$30:$R$30)/SQRT(COUNT($N$30:$R$30)))	=IF(ISERROR(TTEST($N$30:$R$30,OFFSET($N$27:$R$32, $Z$30-1, 0, 1, 4),2,2)),"",TTEST($N$30:$R$30,OFFSET($N$27:$R$32, $Z$30-1, 0, 1, 4),2,2))	4	1
Group 05	A-1982942.0	60 mg/kg	QDx1	PO				Order 01	C.B-17 SCID	F						EUTV	EUTV	=IF(COUNT($N$31:$R$31)=0,NA(),(AVERAGE($N$31:$R$31)))		=IF(COUNT($N$31:$R$31)=0,NA(),(MEDIAN($N$31:$R$31)))		=IF(COUNT($N$31:$R$31)<2,NA(),STDEV($N$31:$R$31)/SQRT(COUNT($N$31:$R$31)))	=IF(ISERROR(TTEST($N$31:$R$31,OFFSET($N$27:$R$32, $Z$31-1, 0, 1, 4),2,2)),"",TTEST($N$31:$R$31,OFFSET($N$27:$R$32, $Z$31-1, 0, 1, 4),2,2))	5	1
Group 06	A-1747745.0	12.5 mg/kg	QDx1	PO				Order 01	C.B-17 SCID	F								=IF(COUNT($N$32:$R$32)=0,NA(),(AVERAGE($N$32:$R$32)))		=IF(COUNT($N$32:$R$32)=0,NA(),(MEDIAN($N$32:$R$32)))		=IF(COUNT($N$32:$R$32)<2,NA(),STDEV($N$32:$R$32)/SQRT(COUNT($N$32:$R$32)))	=IF(ISERROR(TTEST($N$32:$R$32,OFFSET($N$27:$R$32, $Z$32-1, 0, 1, 4),2,2)),"",TTEST($N$32:$R$32,OFFSET($N$27:$R$32, $Z$32-1, 0, 1, 4),2,2))	6	1
% T/C (mean) = mean(T)/mean(C)
% T/C (median) = median(T)/median(C)
T - current group value
C - control group value

[truncated: 25 more sheets: Day 74 TV, Day 82 TV, Day 88 TV, Day 95 TV, Day 103 TV, Day 112 TV, Day 116 TV, Day 123 TV, Day 133 TV, Day 137 TV, Day 144 TV, Day 151 TV, Day 158 TV, Day 165 TV, Day 172 TV, Day 186 TV, Day 200 TV, Day 214 TV, Day 228 TV, Day 242 TV …]
