# Supplementary material for: Selective MCL-1 inhibitor ABBV-467 is efficacious in tumor models but is associated with cardiac troponin increases in patients
Source: Commun Med (Lond). 2023 Oct 25;3:154. doi: 10.1038/s43856-023-00380-z (PMC10600239; doi:10.1038/s43856-023-00380-z)
Supplement: Supplementary file 9 — Supplementary Data 8 [file 43856_2023_380_MOESM9_ESM.xlsx]

## Sheet: Report
Summary
	Study:		OCI-AML2 (DSMZ) 09-05-19 CA Ven + ABBV-467 + 5-Aza
	Date Range:		All Phases
	Generated by:		Cory Alvey
	Generated on:		8/9/2021 9:49 AM

## Sheet: Protocol
General Information
Study Number:			OCI-AML2 (DSMZ) 09-05-19 CA Ven + ABBV-467 + 5-Aza		Alt.Number:				Site:				Study Type:		Flank Tumor
Title:			OCI-AML2 (DSMZ) 09-05-19 CA Ven + ABBV-467 + 5-Aza
Purpose/Objective:			Rescuing Venetoclax + 5-Aza resistant tumors with ABBV-467 + Venetoclax in OCI-AML2 (DSMZ)
Materials & Methods:
Equipment:
Project Code:					Project Name:				Phase:
Therapeutic Area:			R4N2
Critical Success Factors:
ACUC/Animal Welfare License:			1803D00047 (SC flank)
Distribution method:
Protocol Deviations:			Group 8 rescue started MCL-1i + ven dosing on 9/30/19 because tumors were getting too large.5-aza dosing was stopped at the same time. The last dose of 5-aza was not given.
Results:
Conclusions:
Dates
			Date		Day
Study Begins:			9/5/2019		0
Xenograft OCI-AML-2 (DSMZ) Inoculation Date:
Animal Distribution Date:			9/19/2019		14
Animal Randomizatoin Date:			9/19/2019		14
Dosing Begins:			9/19/2019		14
Dosing Ends:
Study Ends:			12/16/2019		102
Animal Request Date:
Order 01 Animal Receipt Date:			8/28/2019		-8
Reference Day:			Study Begins
Personnel
Role			Name		Phone		Email
Study Lead			Cory Alvey
(Departments:)
Study Reviewer			Sample Group
Animals
Order/Tracking Number		Genotype	Age Range	DOB	Weight Range	Justification for Species Selection				Method of ID
Order 01			4-6 weeks		22-24					Eartag
Groups
Name			# Males	# Females	Orders		Vendor		Species		Strain		Site	Room	Euthanasia Method
Group 01			0	8	Order 01		Charles River Laboratories		Mouse		SCID-beige			135
Group 02			0	8	Order 01		Charles River Laboratories		Mouse		SCID-beige			135
Group 03			0	8	Order 01		Charles River Laboratories		Mouse		SCID-beige			135
Group 04			0	8	Order 01		Charles River Laboratories		Mouse		SCID-beige			135
Group 05			0	8	Order 01		Charles River Laboratories		Mouse		SCID-beige			135
Group 06			0	8	Order 01		Charles River Laboratories		Mouse		SCID-beige			135
Group 07			0	8	Order 01		Charles River Laboratories		Mouse		SCID-beige			135
Group 08			0	8	Order 01		Charles River Laboratories		Mouse		SCID-beige			135
Group 09			0	8	Order 01		Charles River Laboratories		Mouse		SCID-beige			135
Group Attributes
Name			Pre-treat		Irradiation		Feeding/Fasting		Feed		Acclimation		Photoperiod	Housing Site	Caging	Cage Changing	Temperature	Humidity	Water
Group 01
Group 02
Group 03
Group 04
Group 05
Group 06
Group 07
Group 08
Group 09
Total # of Animals:			100
Total Enrolled on Study:			72
Oncology Disease Induction
Group	Cell Line		Implant Type		Inoculum Per Animal	Hormone Dose Route		Inoculation Site		Inoculum Medium		Inoculum Source		Inoculum Volume	Inoculation Date	Animals	Inoculum Conc		Units		Total # Required		Total # Req units		Total Vol of Inoc		TotalVol Inoc units		Sample or Vial Number	Passage Number	Freeze Number	Clone Number	Sub-clone Number	Cell Request Date	Growth Medium	Number Of Flasks	Type/Size of Flasks Used	Cell Confluence	Cell Viability	Harvest Time End		Harvest Time Start		Harvest Duration		Harvest Duration Unit
All Animals	OCI-AML-2 (DSMZ)		Xenograft		5000000			Right Hind Flank		Matrigel (1:1)		DSMZ		0.2		72	2.50e+007		cells/ml		(Excess Factor Not Set)		cells		(Excess Factor Not Set)		ml									0		0	0	12:00 AM		12:00 AM
Formulation
Group			Type	Article		Lot #	Vehicle		Formulation Frequency			Regulatory Reportable	Storage Pre		Storage Post
Group 01			Vehicle Control	A-1747745.0 (ABBV-467, MCL-1i)		2425404	5% DMSO, 10% cremophor EL, 85% D5W		2 days/form. period; 1 formulations			No
Group 02			Test	A-1747745.0 (ABBV-467, MCL-1i)		2425404	5% DMSO, 10% cremophor EL, 85% D5W		2 days/form. period; 1 formulations			No
Group 03			Test	A-1195425.0 (Venetoclax)		1940704	10% (vol) EtOH + 30% (vol) PEG-400 + 60% (vol) Phosal 50 PG					No
Group 04			Test	A-37426.0 (5-Aza)		2315122	100% (vol) Sterile Water (for injection, USP)					No
Group 05			Test	A-1747745.0 (ABBV-467, MCL-1i)		2425404	5% DMSO, 10% cremophor EL, 85% D5W		2 days/form. period; 1 formulations			No
Group 05			Test	A-1195425.0 (Venetoclax)		1940704	10% (vol) EtOH + 30% (vol) PEG-400 + 60% (vol) Phosal 50 PG					No
Group 06			Test	A-37426.0 (5-Aza)		2315122	100% (vol) Sterile Water (for injection, USP)					No
Group 06			Test	A-1747745.0 (ABBV-467, MCL-1i)		2425404	5% DMSO, 10% cremophor EL, 85% D5W		2 days/form. period; 1 formulations			No
Group 07			Test	A-37426.0 (5-Aza)		2315122	100% (vol) Sterile Water (for injection, USP)					No
Group 07			Test	A-1195425.0 (Venetoclax)		1940704	10% (vol) EtOH + 30% (vol) PEG-400 + 60% (vol) Phosal 50 PG					No
Group 08			Test	A-1195425.0 (Venetoclax)		1940704	10% (vol) EtOH + 30% (vol) PEG-400 + 60% (vol) Phosal 50 PG					No
Group 08			Test	A-37426.0 (5-Aza)		2315122	100% (vol) Sterile Water (for injection, USP)					No
Group 09			Test	A-1747745.0 (ABBV-467, MCL-1i)		2425404	5% DMSO, 10% cremophor EL, 85% D5W		2 days/form. period; 1 formulations			No
Group 09			Test	A-1195425.0 (Venetoclax)		1940704	10% (vol) EtOH + 30% (vol) PEG-400 + 60% (vol) Phosal 50 PG					No
Group 09			Test	A-37426.0 (5-Aza)		2315122	100% (vol) Sterile Water (for injection, USP)					No
Articles
Group			Type	Article		Vehicle		Dose Level	Unit	Route		Frequency			Dose Rule
Group 01			Vehicle Control	A-1747745.0 (ABBV-467, MCL-1i)		5% DMSO, 10% cremophor EL, 85% D5W		0	mg/kg	IV		Q7Dx3			By Fixed Volume (0.2 ml)
Group 02			Test	A-1747745.0 (ABBV-467, MCL-1i)		5% DMSO, 10% cremophor EL, 85% D5W		12.5	mg/kg	IV		Q7Dx3			By Fixed Volume (0.2 ml)
Group 03			Test	A-1195425.0 (Venetoclax)		10% (vol) EtOH + 30% (vol) PEG-400 + 60% (vol) Phosal 50 PG		25	mg/kg	PO		QDx14			By Fixed Volume (0.2 ml)
Group 04			Test	A-37426.0 (5-Aza)		100% (vol) Sterile Water (for injection, USP)		8	mg/kg	IV		Q7Dx3			By Fixed Volume (0.2 ml)
Group 05			Test	A-1747745.0 (ABBV-467, MCL-1i)		5% DMSO, 10% cremophor EL, 85% D5W		12.5	mg/kg	IV		Q7Dx3			By Fixed Volume (0.2 ml)
Group 05			Test	A-1195425.0 (Venetoclax)		10% (vol) EtOH + 30% (vol) PEG-400 + 60% (vol) Phosal 50 PG		25	mg/kg	PO		QDx14			By Fixed Volume (0.2 ml)
Group 06			Test	A-37426.0 (5-Aza)		100% (vol) Sterile Water (for injection, USP)		8	mg/kg	IV		Q7Dx3			By Fixed Volume (0.2 ml)
Group 06			Test	A-1747745.0 (ABBV-467, MCL-1i)		5% DMSO, 10% cremophor EL, 85% D5W		12.5	mg/kg	IV		Q7Dx3			By Fixed Volume (0.2 ml)
Group 07			Test	A-37426.0 (5-Aza)		100% (vol) Sterile Water (for injection, USP)		8	mg/kg	IV		Q7Dx3			By Fixed Volume (0.2 ml)
Group 07			Test	A-1195425.0 (Venetoclax)		10% (vol) EtOH + 30% (vol) PEG-400 + 60% (vol) Phosal 50 PG		25	mg/kg	PO		QDx14			By Fixed Volume (0.2 ml)
Group 08			Test	A-1195425.0 (Venetoclax)		10% (vol) EtOH + 30% (vol) PEG-400 + 60% (vol) Phosal 50 PG		25	mg/kg	PO		QDx14			By Fixed Volume (0.2 ml)
Group 08			Test	A-37426.0 (5-Aza)		100% (vol) Sterile Water (for injection, USP)		8	mg/kg	IV		Q7Dx3			By Fixed Volume (0.2 ml)
Group 09			Test	A-1747745.0 (ABBV-467, MCL-1i)		5% DMSO, 10% cremophor EL, 85% D5W		12.5	mg/kg	IV		Q7Dx3			By Fixed Volume (0.2 ml)
Group 09			Test	A-1195425.0 (Venetoclax)		10% (vol) EtOH + 30% (vol) PEG-400 + 60% (vol) Phosal 50 PG		25	mg/kg	PO		QDx14			By Fixed Volume (0.2 ml)
Group 09			Test	A-37426.0 (5-Aza)		100% (vol) Sterile Water (for injection, USP)		8	mg/kg	IV		Q7Dx3			By Fixed Volume (0.2 ml)
Sample Collection
Group			Task		Test		Method & Collection		Sample Info/Special Instructions
Sample Results
Group			Task		Sample Task		Method & Collection
Tasks
Group			Task			Frequency			Calculation			Alerts
Group 09			A-1195425.0 (Venetoclax)			QDx14			By Fixed Volume (0.2 ml)
Group 05			A-1195425.0 (Venetoclax)			QDx14			By Fixed Volume (0.2 ml)
Group 07			A-1195425.0 (Venetoclax)			QDx14			By Fixed Volume (0.2 ml)
Group 08			A-1195425.0 (Venetoclax)			QDx14			By Fixed Volume (0.2 ml)
Group 03			A-1195425.0 (Venetoclax)			QDx14			By Fixed Volume (0.2 ml)
Group 09			A-1747745.0 (ABBV-467, MCL-1i)			Q7Dx3			By Fixed Volume (0.2 ml)
Group 01			A-1747745.0 (ABBV-467, MCL-1i)			Q7Dx3			By Fixed Volume (0.2 ml)
Group 05			A-1747745.0 (ABBV-467, MCL-1i)			Q7Dx3			By Fixed Volume (0.2 ml)
Group 02			A-1747745.0 (ABBV-467, MCL-1i)			Q7Dx3			By Fixed Volume (0.2 ml)
Group 06			A-1747745.0 (ABBV-467, MCL-1i)			Q7Dx3			By Fixed Volume (0.2 ml)
Group 04			A-37426.0 (5-Aza)			Q7Dx3			By Fixed Volume (0.2 ml)
Group 08			A-37426.0 (5-Aza)			Q7Dx3			By Fixed Volume (0.2 ml)
Group 07			A-37426.0 (5-Aza)			Q7Dx3			By Fixed Volume (0.2 ml)
Group 09			A-37426.0 (5-Aza)			Q7Dx3			By Fixed Volume (0.2 ml)
Group 06			A-37426.0 (5-Aza)			Q7Dx3			By Fixed Volume (0.2 ml)
All Animals			Body Weight						W
All Animals			Clinical Observation						Observations
All Animals			Mortality Observation						Code
All Animals			Tumor Volume						0.5*L*W^2			Alert when Volume is greater than 3000
Comments/Special Instructions
Item				Comment
Change Requests
Creation Date	Created By		Subject			Message			Status			Attachments
Randomization Method
Injection Order Allocation
No

## Sheet: Day 14 TV
Title: Anti-tumor Activity vs. OCI-AML-2 (DSMZ)
Study number:		OCI-AML2 (DSMZ) 09-05-19 CA Ven + ABBV-467 + 5-Aza				Cell Line:		OCI-AML-2 (DSMZ)					Species:		Mouse
Study Director(s):		Cory Alvey				Type:		Xenograft					Strain:		SCID-beige
Dosing Begin:		9/19/2019				# Cell Imp.:		5.00e+006 cells					Sex:		F
Measure Date:		9/19/2019				Location:		Right Hind Flank					Vendor:		Charles River Laboratories
Comments:						Susp. Med.:		Matrigel (1:1)					Project:
													Passage:
Group	Compound	Dosage	Frequency	Route	Cell Line	# of cells impanted	Susp. Med.	Order	Strain	Sex	Starting Body Wt. (g)	Relative to initial body wt., %	Tumor Volume (mm³) Day 14								Mean	% T/C (mean)	Median	% T/C (median)	StdErr	Student T Test	Grp #	Ctrl #
Group 01	A-1747745.0 (ABBV-467, MCL-1i)	0 mg/kg	Q7Dx3	IV				Order 01	SCID-beige	F			187.568	163.039	118.282	249.507	322.99	158.072	194.307	246.736	205.063	1	190.937	1	22.9695		1	1
Group 02	A-1747745.0 (ABBV-467, MCL-1i)	12.5 mg/kg	Q7Dx3	IV				Order 01	SCID-beige	F			225.093	120.56	204.902	163.608	183.294	277.329	165.807	300.004	205.075	1.00006	194.098	1.01655	21.3439	0.859624	2	1
Group 03	A-1195425.0 (Venetoclax)	25 mg/kg	QDx14	PO				Order 01	SCID-beige	F			164.528	159.298	222.069	171.087	216.459	305.192	272.718	125.781	204.642	0.997947	193.773	1.01485	21.6293	0.870536	3	1
Group 04	A-37426.0 (5-Aza)	8 mg/kg	Q7Dx3	IV				Order 01	SCID-beige	F			128.66	148.016	167.48	214.867	217.807	282.227	179.101	299.558	204.715	0.998303	196.984	1.03167	21.6792	0.86899	4	1
Group 05	A-1747745.0 (ABBV-467, MCL-1i) A-1195425.0 (Venetoclax)	12.5 mg/kg 25 mg/kg	Q7Dx3 QDx14	IV PO				Order 01	SCID-beige	F			240.669	129.892	333.213	186.063	251.388	195.941	165.686	137.792	205.081	1.00009	191.002	1.00034	23.9073	0.867283	5	1
Group 06	A-37426.0 (5-Aza) A-1747745.0 (ABBV-467, MCL-1i)	8 mg/kg 12.5 mg/kg	Q7Dx3 Q7Dx3	IV IV				Order 01	SCID-beige	F			144.285	158.989	199.751	184.249	236.271	256.421	328.532	133.051	205.193	1.00064	192	1.00556	23.2686	0.862867	6	1
Group 07	A-37426.0 (5-Aza) A-1195425.0 (Venetoclax)	8 mg/kg 25 mg/kg	Q7Dx3 QDx14	IV PO				Order 01	SCID-beige	F			134.783	194.197	191.166	263.415	318.398	143.285	163.971	231.584	205.1	1.00018	192.681	1.00913	22.244	0.861836	7	1
Group 08	A-1195425.0 (Venetoclax) A-37426.0 (5-Aza)	25 mg/kg 8 mg/kg	QDx14 Q7Dx3	PO IV				Order 01	SCID-beige	F	18.875		227.05	147.521	166.617	310.11	203.603	136.914	182.735	265.285	204.979	0.999595	193.169	1.01169	21.1623	0.861278	8	1
Group 09	A-1747745.0 (ABBV-467, MCL-1i) A-1195425.0 (Venetoclax) A-37426.0 (5-Aza)	12.5 mg/kg 25 mg/kg 8 mg/kg	Q7Dx3 QDx14 Q7Dx3	IV PO IV				Order 01	SCID-beige	F			140.304	172.1	138.312	291.037	217.428	288.99	168.979	220.183	204.667	0.998069	194.764	1.02004	21.4865	0.869541	9	1
% T/C (mean) = mean(T)/mean(C)
% T/C (median) = median(T)/median(C)
T - current group value
C - control group value

## Sheet: Day 18 TV
Title: Anti-tumor Activity vs. OCI-AML-2 (DSMZ)
Study number:		OCI-AML2 (DSMZ) 09-05-19 CA Ven + ABBV-467 + 5-Aza				Cell Line:		OCI-AML-2 (DSMZ)					Species:		Mouse
Study Director(s):		Cory Alvey				Type:		Xenograft					Strain:		SCID-beige
Dosing Begin:		9/19/2019				# Cell Imp.:		5.00e+006 cells					Sex:		F
Measure Date:		9/23/2019				Location:		Right Hind Flank					Vendor:		Charles River Laboratories
Comments:						Susp. Med.:		Matrigel (1:1)					Project:
													Passage:
Group	Compound	Dosage	Frequency	Route	Cell Line	# of cells impanted	Susp. Med.	Order	Strain	Sex	Starting Body Wt. (g)	Relative to initial body wt., %	Tumor Volume (mm³) Day 18								Mean	% T/C (mean)	Median	% T/C (median)	StdErr	Student T Test	Grp #	Ctrl #
Group 01	A-1747745.0 (ABBV-467, MCL-1i)	0 mg/kg	Q7Dx3	IV				Order 01	SCID-beige	F			379.501	595.294	124.176	428.294	559.918	774.673	695.374	624.748	522.747	1	577.606	1	73.0234		1	1
Group 02	A-1747745.0 (ABBV-467, MCL-1i)	12.5 mg/kg	Q7Dx3	IV				Order 01	SCID-beige	F			302.796	73.5999	554.858	301.213	479.534	354.305	227.911	263.327	319.693	0.611563	302.005	0.522856	52.5832	0.0697662	2	1
Group 03	A-1195425.0 (Venetoclax)	25 mg/kg	QDx14	PO				Order 01	SCID-beige	F			128.596	387.024	431.175	464.213	416.94	863.998	414.403	390.956	437.163	0.83628	415.671	0.719645	71.1821	0.523892	3	1
Group 04	A-37426.0 (5-Aza)	8 mg/kg	Q7Dx3	IV				Order 01	SCID-beige	F			421.286	435.729	512.582	529.419	336.2	332.049	220.536	578.328	420.766	0.804913	428.507	0.741868	42.3421	0.345587	4	1
Group 05	A-1747745.0 (ABBV-467, MCL-1i) A-1195425.0 (Venetoclax)	12.5 mg/kg 25 mg/kg	Q7Dx3 QDx14	IV PO				Order 01	SCID-beige	F			43.6513	50.2165	191.913	102.938	43.4632	68.298	67.4906	17.7231	73.2118	0.140052	58.8536	0.101892	19.0849	0.000107886	5	1
Group 06	A-37426.0 (5-Aza) A-1747745.0 (ABBV-467, MCL-1i)	8 mg/kg 12.5 mg/kg	Q7Dx3 Q7Dx3	IV IV				Order 01	SCID-beige	F			193.064	296.072	182.458	178.495	101.843	409.276	327.247	132.756	227.651	0.435491	187.761	0.325067	37.3392	0.00650538	6	1
Group 07	A-37426.0 (5-Aza) A-1195425.0 (Venetoclax)	8 mg/kg 25 mg/kg	Q7Dx3 QDx14	IV PO				Order 01	SCID-beige	F			186.545	234.562	441.844	388.745	514.608	230.852	301.854	304.217	325.403	0.622487	303.035	0.52464	40.2772	0.0586958	7	1
Group 08	A-1195425.0 (Venetoclax) A-37426.0 (5-Aza)	25 mg/kg 8 mg/kg	QDx14 Q7Dx3	PO IV				Order 01	SCID-beige	F	18.875		291.857	231.456	513.016	436.963	356.529	242.363	241.781	373.533	335.937	0.642638	324.193	0.56127	36.3224	0.0670591	8	1
Group 09	A-1747745.0 (ABBV-467, MCL-1i) A-1195425.0 (Venetoclax) A-37426.0 (5-Aza)	12.5 mg/kg 25 mg/kg 8 mg/kg	Q7Dx3 QDx14 Q7Dx3	IV PO IV				Order 01	SCID-beige	F			25.7091	36.16	52.6139	43.6657	48.6151	52.3813	70.4507	76.2204	50.727	0.0970393	50.4982	0.0874267	5.88225	4.97212e-05	9	1
% T/C (mean) = mean(T)/mean(C)
% T/C (median) = median(T)/median(C)
T - current group value
C - control group value

## Sheet: Day 21 TV
Title: Anti-tumor Activity vs. OCI-AML-2 (DSMZ)
Study number:		OCI-AML2 (DSMZ) 09-05-19 CA Ven + ABBV-467 + 5-Aza				Cell Line:		OCI-AML-2 (DSMZ)					Species:		Mouse
Study Director(s):		Cory Alvey				Type:		Xenograft					Strain:		SCID-beige
Dosing Begin:		9/19/2019				# Cell Imp.:		5.00e+006 cells					Sex:		F
Measure Date:		9/26/2019				Location:		Right Hind Flank					Vendor:		Charles River Laboratories
Comments:						Susp. Med.:		Matrigel (1:1)					Project:
													Passage:
Group	Compound	Dosage	Frequency	Route	Cell Line	# of cells impanted	Susp. Med.	Order	Strain	Sex	Starting Body Wt. (g)	Relative to initial body wt., %	Tumor Volume (mm³) Day 21								Mean	% T/C (mean)	Median	% T/C (median)	StdErr	Student T Test	Grp #	Ctrl #
Group 01	A-1747745.0 (ABBV-467, MCL-1i)	0 mg/kg	Q7Dx3	IV				Order 01	SCID-beige	F			798.968	930.443	171.727	912.78	1052.22	1237.34	1080.13	1123.4	913.377	1	991.333	1	116.464		1	1
Group 02	A-1747745.0 (ABBV-467, MCL-1i)	12.5 mg/kg	Q7Dx3	IV				Order 01	SCID-beige	F			560.317	227.975	1266.34	603.011	898.861	787.928	506.018	759.422	701.234	0.767738	681.216	0.687172	108.635	0.298034	2	1
Group 03	A-1195425.0 (Venetoclax)	25 mg/kg	QDx14	PO				Order 01	SCID-beige	F			131.501	765.506	983.115	1120.88	1266.07	1490.92	687.285	1027.29	934.07	1.02266	1005.2	1.01399	146.369	0.802234	3	1
Group 04	A-37426.0 (5-Aza)	8 mg/kg	Q7Dx3	IV				Order 01	SCID-beige	F			747.527	648.95	1088.7	1270.37	514.303	807.602	444.912	933.388	806.969	0.8835	777.565	0.784363	99.5828	0.643816	4	1
Group 05	A-1747745.0 (ABBV-467, MCL-1i) A-1195425.0 (Venetoclax)	12.5 mg/kg 25 mg/kg	Q7Dx3 QDx14	IV PO				Order 01	SCID-beige	F			15.8021	18.3446	36.8	37.1312	36.4025	25.9338	13.5806	3.2e-05	22.9993	0.0251806	22.1392	0.0223328	4.7614	7.91789e-06	5	1
Group 06	A-37426.0 (5-Aza) A-1747745.0 (ABBV-467, MCL-1i)	8 mg/kg 12.5 mg/kg	Q7Dx3 Q7Dx3	IV IV				Order 01	SCID-beige	F			614.795	532.555	389.707	447.682	233.604	954.72	602.042	197.201	496.538	0.543629	490.118	0.494404	85.4484	0.0242527	6	1
Group 07	A-37426.0 (5-Aza) A-1195425.0 (Venetoclax)	8 mg/kg 25 mg/kg	Q7Dx3 QDx14	IV PO				Order 01	SCID-beige	F			395.57	408.348	671.351	813.514	925.108	371.772	593.185	394.486	571.667	0.625883	500.766	0.505144	75.9282	0.0521234	7	1
Group 08	A-1195425.0 (Venetoclax) A-37426.0 (5-Aza)	25 mg/kg 8 mg/kg	QDx14 Q7Dx3	PO IV				Order 01	SCID-beige	F	18.875		386.023	496.826	692.028	840.114	920.473	394.924	380.031	633.538	592.995	0.649233	565.182	0.570124	75.1703	0.0671347	8	1
Group 09	A-1747745.0 (ABBV-467, MCL-1i) A-1195425.0 (Venetoclax) A-37426.0 (5-Aza)	12.5 mg/kg 25 mg/kg 8 mg/kg	Q7Dx3 QDx14 Q7Dx3	IV PO IV				Order 01	SCID-beige	F			4e-06	3.2e-05	0.000256	23.0202	0.821516	19.2261	55.1903	20.9789	14.9047	0.0163182	10.0238	0.0101114	6.82582	7.24586e-06	9	1
% T/C (mean) = mean(T)/mean(C)
% T/C (median) = median(T)/median(C)
T - current group value
C - control group value

## Sheet: Day 25 TV
Title: Anti-tumor Activity vs. OCI-AML-2 (DSMZ)
Study number:		OCI-AML2 (DSMZ) 09-05-19 CA Ven + ABBV-467 + 5-Aza				Cell Line:		OCI-AML-2 (DSMZ)					Species:		Mouse
Study Director(s):		Cory Alvey				Type:		Xenograft					Strain:		SCID-beige
Dosing Begin:		9/19/2019				# Cell Imp.:		5.00e+006 cells					Sex:		F
Measure Date:		9/30/2019				Location:		Right Hind Flank					Vendor:		Charles River Laboratories
Comments:						Susp. Med.:		Matrigel (1:1)					Project:
													Passage:
Group	Compound	Dosage	Frequency	Route	Cell Line	# of cells impanted	Susp. Med.	Order	Strain	Sex	Starting Body Wt. (g)	Relative to initial body wt., %	Tumor Volume (mm³) Day 25								Mean	% T/C (mean)	Median	% T/C (median)	StdErr	Student T Test	Grp #	Ctrl #
Group 01	A-1747745.0 (ABBV-467, MCL-1i)	0 mg/kg	Q7Dx3	IV				Order 01	SCID-beige	F			1692.3	2913.7	484.013	1998.38	2303.7	2373	1916.44	1815.88	1937.18	1	1957.41	1	248.87		1	1
Group 02	A-1747745.0 (ABBV-467, MCL-1i)	12.5 mg/kg	Q7Dx3	IV				Order 01	SCID-beige	F			760.427	344.772	1453.16	974.755	1363.62	1149.25	708.446	1076.56	978.873	0.505309	1025.66	0.523988	129.18	0.00638471	2	1
Group 03	A-1195425.0 (Venetoclax)	25 mg/kg	QDx14	PO				Order 01	SCID-beige	F			159.644	1737.92	1541.37	2303.08	1480.55	2076.28	1825.7	1872.48	1624.63	0.838659	1781.81	0.910292	229.629	0.380359	3	1
Group 04	A-37426.0 (5-Aza)	8 mg/kg	Q7Dx3	IV				Order 01	SCID-beige	F			1503.05	1326.4	718.458	2485.46	1518.62	1253.77	887.486	2104.05	1474.66	0.761243	1414.73	0.722756	207.364	0.190567	4	1
Group 05	A-1747745.0 (ABBV-467, MCL-1i) A-1195425.0 (Venetoclax)	12.5 mg/kg 25 mg/kg	Q7Dx3 QDx14	IV PO				Order 01	SCID-beige	F			3.2e-05	32.8864	25.7998	30.8875	29.7291	50.3682	12.9725	0.352484	22.8745	0.0118082	27.7645	0.0141843	6.13018	6.54265e-06	5	1
Group 06	A-37426.0 (5-Aza) A-1747745.0 (ABBV-467, MCL-1i)	8 mg/kg 12.5 mg/kg	Q7Dx3 Q7Dx3	IV IV				Order 01	SCID-beige	F			1048.45	810.275	509.645	742.585	252.54	1446.46	754.142	272.254	729.544	0.376602	748.364	0.382324	140.659	0.00152208	6	1
Group 07	A-37426.0 (5-Aza) A-1195425.0 (Venetoclax)	8 mg/kg 25 mg/kg	Q7Dx3 QDx14	IV PO				Order 01	SCID-beige	F			861.642	733.308	1034.86	1666.94	1592.31	776.148	1508.54	742.433	1114.52	0.575334	948.25	0.484442	143.755	0.0173205	7	1
Group 08	A-1195425.0 (Venetoclax) A-37426.0 (5-Aza)	25 mg/kg 8 mg/kg	QDx14 Q7Dx3	PO IV				Order 01	SCID-beige	F	18.875		433.118	649.2	1769.7	1406.57	1516.62	655.645	619.122	968.928	1002.36	0.517435	812.286	0.414981	175.947	0.0121026	8	1
Group 09	A-1747745.0 (ABBV-467, MCL-1i) A-1195425.0 (Venetoclax) A-37426.0 (5-Aza)	12.5 mg/kg 25 mg/kg 8 mg/kg	Q7Dx3 QDx14 Q7Dx3	IV PO IV				Order 01	SCID-beige	F			17.3846	6.25e-05	3.2e-05	40.213	1.8e-05	10.3322	6.74028	78.9449	19.2019	0.0099123	8.53622	0.00436099	9.77797	6.44439e-06	9	1
% T/C (mean) = mean(T)/mean(C)
% T/C (median) = median(T)/median(C)
T - current group value
C - control group value
Group	Compound	Dosage	Frequency	Route	Cell Line	# of cells impanted	Susp. Med.	Order	Strain	Sex	Starting Body Wt. (g)	Relative to initial body wt., %	Mortality Observation Day 25								Mean	% T/C (mean)	Median	% T/C (median)	StdErr	Student T Test	Grp #	Ctrl #
Group 01	A-1747745.0 (ABBV-467, MCL-1i)	0 mg/kg	Q7Dx3	IV				Order 01	SCID-beige	F			EUTV	EUTV	EUTV	EUTV	EUTV	EUTV	EUTV	EUTV	=IF(COUNT($N$30:$U$30)=0,NA(),(AVERAGE($N$30:$U$30)))		=IF(COUNT($N$30:$U$30)=0,NA(),(MEDIAN($N$30:$U$30)))		=IF(COUNT($N$30:$U$30)<2,NA(),STDEV($N$30:$U$30)/SQRT(COUNT($N$30:$U$30)))		1	1
Group 02	A-1747745.0 (ABBV-467, MCL-1i)	12.5 mg/kg	Q7Dx3	IV				Order 01	SCID-beige	F											=IF(COUNT($N$31:$U$31)=0,NA(),(AVERAGE($N$31:$U$31)))		=IF(COUNT($N$31:$U$31)=0,NA(),(MEDIAN($N$31:$U$31)))		=IF(COUNT($N$31:$U$31)<2,NA(),STDEV($N$31:$U$31)/SQRT(COUNT($N$31:$U$31)))	=IF(ISERROR(TTEST($N$31:$U$31,OFFSET($N$30:$U$38, $AC$31-1, 0, 1, 7),2,2)),"",TTEST($N$31:$U$31,OFFSET($N$30:$U$38, $AC$31-1, 0, 1, 7),2,2))	2	1
Group 03	A-1195425.0 (Venetoclax)	25 mg/kg	QDx14	PO				Order 01	SCID-beige	F			EUTV	EUTV	EUTV	EUTV	EUTV	EUTV	EUTV	EUTV	=IF(COUNT($N$32:$U$32)=0,NA(),(AVERAGE($N$32:$U$32)))		=IF(COUNT($N$32:$U$32)=0,NA(),(MEDIAN($N$32:$U$32)))		=IF(COUNT($N$32:$U$32)<2,NA(),STDEV($N$32:$U$32)/SQRT(COUNT($N$32:$U$32)))	=IF(ISERROR(TTEST($N$32:$U$32,OFFSET($N$30:$U$38, $AC$32-1, 0, 1, 7),2,2)),"",TTEST($N$32:$U$32,OFFSET($N$30:$U$38, $AC$32-1, 0, 1, 7),2,2))	3	1
Group 04	A-37426.0 (5-Aza)	8 mg/kg	Q7Dx3	IV				Order 01	SCID-beige	F			EUTV	EUTV	EUTV	EUTV	EUTV	EUTV	EUTV	EUTV	=IF(COUNT($N$33:$U$33)=0,NA(),(AVERAGE($N$33:$U$33)))		=IF(COUNT($N$33:$U$33)=0,NA(),(MEDIAN($N$33:$U$33)))		=IF(COUNT($N$33:$U$33)<2,NA(),STDEV($N$33:$U$33)/SQRT(COUNT($N$33:$U$33)))	=IF(ISERROR(TTEST($N$33:$U$33,OFFSET($N$30:$U$38, $AC$33-1, 0, 1, 7),2,2)),"",TTEST($N$33:$U$33,OFFSET($N$30:$U$38, $AC$33-1, 0, 1, 7),2,2))	4	1
Group 05	A-1747745.0 (ABBV-467, MCL-1i) A-1195425.0 (Venetoclax)	12.5 mg/kg 25 mg/kg	Q7Dx3 QDx14	IV PO				Order 01	SCID-beige	F											=IF(COUNT($N$34:$U$34)=0,NA(),(AVERAGE($N$34:$U$34)))		=IF(COUNT($N$34:$U$34)=0,NA(),(MEDIAN($N$34:$U$34)))		=IF(COUNT($N$34:$U$34)<2,NA(),STDEV($N$34:$U$34)/SQRT(COUNT($N$34:$U$34)))	=IF(ISERROR(TTEST($N$34:$U$34,OFFSET($N$30:$U$38, $AC$34-1, 0, 1, 7),2,2)),"",TTEST($N$34:$U$34,OFFSET($N$30:$U$38, $AC$34-1, 0, 1, 7),2,2))	5	1
Group 06	A-37426.0 (5-Aza) A-1747745.0 (ABBV-467, MCL-1i)	8 mg/kg 12.5 mg/kg	Q7Dx3 Q7Dx3	IV IV				Order 01	SCID-beige	F											=IF(COUNT($N$35:$U$35)=0,NA(),(AVERAGE($N$35:$U$35)))		=IF(COUNT($N$35:$U$35)=0,NA(),(MEDIAN($N$35:$U$35)))		=IF(COUNT($N$35:$U$35)<2,NA(),STDEV($N$35:$U$35)/SQRT(COUNT($N$35:$U$35)))	=IF(ISERROR(TTEST($N$35:$U$35,OFFSET($N$30:$U$38, $AC$35-1, 0, 1, 7),2,2)),"",TTEST($N$35:$U$35,OFFSET($N$30:$U$38, $AC$35-1, 0, 1, 7),2,2))	6	1
Group 07	A-37426.0 (5-Aza) A-1195425.0 (Venetoclax)	8 mg/kg 25 mg/kg	Q7Dx3 QDx14	IV PO				Order 01	SCID-beige	F											=IF(COUNT($N$36:$U$36)=0,NA(),(AVERAGE($N$36:$U$36)))		=IF(COUNT($N$36:$U$36)=0,NA(),(MEDIAN($N$36:$U$36)))		=IF(COUNT($N$36:$U$36)<2,NA(),STDEV($N$36:$U$36)/SQRT(COUNT($N$36:$U$36)))	=IF(ISERROR(TTEST($N$36:$U$36,OFFSET($N$30:$U$38, $AC$36-1, 0, 1, 7),2,2)),"",TTEST($N$36:$U$36,OFFSET($N$30:$U$38, $AC$36-1, 0, 1, 7),2,2))	7	1
Group 08	A-1195425.0 (Venetoclax) A-37426.0 (5-Aza)	25 mg/kg 8 mg/kg	QDx14 Q7Dx3	PO IV				Order 01	SCID-beige	F	18.875										=IF(COUNT($N$37:$U$37)=0,NA(),(AVERAGE($N$37:$U$37)))		=IF(COUNT($N$37:$U$37)=0,NA(),(MEDIAN($N$37:$U$37)))		=IF(COUNT($N$37:$U$37)<2,NA(),STDEV($N$37:$U$37)/SQRT(COUNT($N$37:$U$37)))	=IF(ISERROR(TTEST($N$37:$U$37,OFFSET($N$30:$U$38, $AC$37-1, 0, 1, 7),2,2)),"",TTEST($N$37:$U$37,OFFSET($N$30:$U$38, $AC$37-1, 0, 1, 7),2,2))	8	1
Group 09	A-1747745.0 (ABBV-467, MCL-1i) A-1195425.0 (Venetoclax) A-37426.0 (5-Aza)	12.5 mg/kg 25 mg/kg 8 mg/kg	Q7Dx3 QDx14 Q7Dx3	IV PO IV				Order 01	SCID-beige	F											=IF(COUNT($N$38:$U$38)=0,NA(),(AVERAGE($N$38:$U$38)))		=IF(COUNT($N$38:$U$38)=0,NA(),(MEDIAN($N$38:$U$38)))		=IF(COUNT($N$38:$U$38)<2,NA(),STDEV($N$38:$U$38)/SQRT(COUNT($N$38:$U$38)))	=IF(ISERROR(TTEST($N$38:$U$38,OFFSET($N$30:$U$38, $AC$38-1, 0, 1, 7),2,2)),"",TTEST($N$38:$U$38,OFFSET($N$30:$U$38, $AC$38-1, 0, 1, 7),2,2))	9	1
% T/C (mean) = mean(T)/mean(C)
% T/C (median) = median(T)/median(C)
T - current group value
C - control group value

## Sheet: Day 28 TV
Title: Anti-tumor Activity vs. OCI-AML-2 (DSMZ)
Study number:		OCI-AML2 (DSMZ) 09-05-19 CA Ven + ABBV-467 + 5-Aza				Cell Line:		OCI-AML-2 (DSMZ)					Species:		Mouse
Study Director(s):		Cory Alvey				Type:		Xenograft					Strain:		SCID-beige
Dosing Begin:		9/19/2019				# Cell Imp.:		5.00e+006 cells					Sex:		F
Measure Date:		10/3/2019				Location:		Right Hind Flank					Vendor:		Charles River Laboratories
Comments:						Susp. Med.:		Matrigel (1:1)					Project:
													Passage:
Group	Compound	Dosage	Frequency	Route	Cell Line	# of cells impanted	Susp. Med.	Order	Strain	Sex	Starting Body Wt. (g)	Relative to initial body wt., %	Tumor Volume (mm³) Day 28								Mean	% T/C (mean)	Median	% T/C (median)	StdErr	Student T Test	Grp #	Ctrl #
Group 01	A-1747745.0 (ABBV-467, MCL-1i)	0 mg/kg	Q7Dx3	IV				Order 01	SCID-beige	F											#N/A		#N/A		#N/A		1	1
Group 02	A-1747745.0 (ABBV-467, MCL-1i)	12.5 mg/kg	Q7Dx3	IV				Order 01	SCID-beige	F			1211.71	625.669	2872.38	1416.98	2197.31	1886.98	1358.63	1574.17	1642.98		1495.57		240.38		2	1
Group 03	A-1195425.0 (Venetoclax)	25 mg/kg	QDx14	PO				Order 01	SCID-beige	F											#N/A		#N/A		#N/A		3	1
Group 04	A-37426.0 (5-Aza)	8 mg/kg	Q7Dx3	IV				Order 01	SCID-beige	F											#N/A		#N/A		#N/A		4	1
Group 05	A-1747745.0 (ABBV-467, MCL-1i) A-1195425.0 (Venetoclax)	12.5 mg/kg 25 mg/kg	Q7Dx3 QDx14	IV PO				Order 01	SCID-beige	F			1.35e-05	7.82746	0.0046305	1.35e-05	14.5228	0.016384	8.10377	0.016384	3.81143		0.016384		1.98942		5	1
Group 06	A-37426.0 (5-Aza) A-1747745.0 (ABBV-467, MCL-1i)	8 mg/kg 12.5 mg/kg	Q7Dx3 Q7Dx3	IV IV				Order 01	SCID-beige	F			1786.07	1564.63	895.272	1147.85	592.567	2510.42	1382.24	618.235	1312.16		1265.05		228.708		6	1
Group 07	A-37426.0 (5-Aza) A-1195425.0 (Venetoclax)	8 mg/kg 25 mg/kg	Q7Dx3 QDx14	IV PO				Order 01	SCID-beige	F			1563.25	932.125	1613.84	3030.01	2844.89	1502.81	2376.95	1225.72	1886.2		1588.55		271.904		7	1
Group 08	A-1195425.0 (Venetoclax) A-37426.0 (5-Aza)	25 mg/kg 8 mg/kg	QDx14 Q7Dx3	PO IV				Order 01	SCID-beige	F	18.875		324.605	165.817	450.718	313.457	407.301	184.785	180.274	316.83	292.973		315.144		37.9186		8	1
Group 09	A-1747745.0 (ABBV-467, MCL-1i) A-1195425.0 (Venetoclax) A-37426.0 (5-Aza)	12.5 mg/kg 25 mg/kg 8 mg/kg	Q7Dx3 QDx14 Q7Dx3	IV PO IV				Order 01	SCID-beige	F			1.35e-05	4e-06	4e-06	4e-06	4e-06	4e-06	4e-06	4e-06	5.1875e-06		4e-06		1.1875e-06		9	1
% T/C (mean) = mean(T)/mean(C)
% T/C (median) = median(T)/median(C)
T - current group value
C - control group value
Group	Compound	Dosage	Frequency	Route	Cell Line	# of cells impanted	Susp. Med.	Order	Strain	Sex	Starting Body Wt. (g)	Relative to initial body wt., %	Mortality Observation Day 28								Mean	% T/C (mean)	Median	% T/C (median)	StdErr	Student T Test	Grp #	Ctrl #
Group 01	A-1747745.0 (ABBV-467, MCL-1i)	0 mg/kg	Q7Dx3	IV				Order 01	SCID-beige	F											=IF(COUNT($N$30:$U$30)=0,NA(),(AVERAGE($N$30:$U$30)))		=IF(COUNT($N$30:$U$30)=0,NA(),(MEDIAN($N$30:$U$30)))		=IF(COUNT($N$30:$U$30)<2,NA(),STDEV($N$30:$U$30)/SQRT(COUNT($N$30:$U$30)))		1	1
Group 02	A-1747745.0 (ABBV-467, MCL-1i)	12.5 mg/kg	Q7Dx3	IV				Order 01	SCID-beige	F			EUTV	EUTV	EUTV	EUTV	EUTV	EUTV	EUTV	EUTV	=IF(COUNT($N$31:$U$31)=0,NA(),(AVERAGE($N$31:$U$31)))		=IF(COUNT($N$31:$U$31)=0,NA(),(MEDIAN($N$31:$U$31)))		=IF(COUNT($N$31:$U$31)<2,NA(),STDEV($N$31:$U$31)/SQRT(COUNT($N$31:$U$31)))	=IF(ISERROR(TTEST($N$31:$U$31,OFFSET($N$30:$U$38, $AC$31-1, 0, 1, 7),2,2)),"",TTEST($N$31:$U$31,OFFSET($N$30:$U$38, $AC$31-1, 0, 1, 7),2,2))	2	1
Group 03	A-1195425.0 (Venetoclax)	25 mg/kg	QDx14	PO				Order 01	SCID-beige	F											=IF(COUNT($N$32:$U$32)=0,NA(),(AVERAGE($N$32:$U$32)))		=IF(COUNT($N$32:$U$32)=0,NA(),(MEDIAN($N$32:$U$32)))		=IF(COUNT($N$32:$U$32)<2,NA(),STDEV($N$32:$U$32)/SQRT(COUNT($N$32:$U$32)))	=IF(ISERROR(TTEST($N$32:$U$32,OFFSET($N$30:$U$38, $AC$32-1, 0, 1, 7),2,2)),"",TTEST($N$32:$U$32,OFFSET($N$30:$U$38, $AC$32-1, 0, 1, 7),2,2))	3	1
Group 04	A-37426.0 (5-Aza)	8 mg/kg	Q7Dx3	IV				Order 01	SCID-beige	F											=IF(COUNT($N$33:$U$33)=0,NA(),(AVERAGE($N$33:$U$33)))		=IF(COUNT($N$33:$U$33)=0,NA(),(MEDIAN($N$33:$U$33)))		=IF(COUNT($N$33:$U$33)<2,NA(),STDEV($N$33:$U$33)/SQRT(COUNT($N$33:$U$33)))	=IF(ISERROR(TTEST($N$33:$U$33,OFFSET($N$30:$U$38, $AC$33-1, 0, 1, 7),2,2)),"",TTEST($N$33:$U$33,OFFSET($N$30:$U$38, $AC$33-1, 0, 1, 7),2,2))	4	1
Group 05	A-1747745.0 (ABBV-467, MCL-1i) A-1195425.0 (Venetoclax)	12.5 mg/kg 25 mg/kg	Q7Dx3 QDx14	IV PO				Order 01	SCID-beige	F											=IF(COUNT($N$34:$U$34)=0,NA(),(AVERAGE($N$34:$U$34)))		=IF(COUNT($N$34:$U$34)=0,NA(),(MEDIAN($N$34:$U$34)))		=IF(COUNT($N$34:$U$34)<2,NA(),STDEV($N$34:$U$34)/SQRT(COUNT($N$34:$U$34)))	=IF(ISERROR(TTEST($N$34:$U$34,OFFSET($N$30:$U$38, $AC$34-1, 0, 1, 7),2,2)),"",TTEST($N$34:$U$34,OFFSET($N$30:$U$38, $AC$34-1, 0, 1, 7),2,2))	5	1
Group 06	A-37426.0 (5-Aza) A-1747745.0 (ABBV-467, MCL-1i)	8 mg/kg 12.5 mg/kg	Q7Dx3 Q7Dx3	IV IV				Order 01	SCID-beige	F											=IF(COUNT($N$35:$U$35)=0,NA(),(AVERAGE($N$35:$U$35)))		=IF(COUNT($N$35:$U$35)=0,NA(),(MEDIAN($N$35:$U$35)))		=IF(COUNT($N$35:$U$35)<2,NA(),STDEV($N$35:$U$35)/SQRT(COUNT($N$35:$U$35)))	=IF(ISERROR(TTEST($N$35:$U$35,OFFSET($N$30:$U$38, $AC$35-1, 0, 1, 7),2,2)),"",TTEST($N$35:$U$35,OFFSET($N$30:$U$38, $AC$35-1, 0, 1, 7),2,2))	6	1
Group 07	A-37426.0 (5-Aza) A-1195425.0 (Venetoclax)	8 mg/kg 25 mg/kg	Q7Dx3 QDx14	IV PO				Order 01	SCID-beige	F			EUTV	EUTV	EUTV	EUTV	EUTV	EUTV	EUTV	EUTV	=IF(COUNT($N$36:$U$36)=0,NA(),(AVERAGE($N$36:$U$36)))		=IF(COUNT($N$36:$U$36)=0,NA(),(MEDIAN($N$36:$U$36)))		=IF(COUNT($N$36:$U$36)<2,NA(),STDEV($N$36:$U$36)/SQRT(COUNT($N$36:$U$36)))	=IF(ISERROR(TTEST($N$36:$U$36,OFFSET($N$30:$U$38, $AC$36-1, 0, 1, 7),2,2)),"",TTEST($N$36:$U$36,OFFSET($N$30:$U$38, $AC$36-1, 0, 1, 7),2,2))	7	1
Group 08	A-1195425.0 (Venetoclax) A-37426.0 (5-Aza)	25 mg/kg 8 mg/kg	QDx14 Q7Dx3	PO IV				Order 01	SCID-beige	F	18.875										=IF(COUNT($N$37:$U$37)=0,NA(),(AVERAGE($N$37:$U$37)))		=IF(COUNT($N$37:$U$37)=0,NA(),(MEDIAN($N$37:$U$37)))		=IF(COUNT($N$37:$U$37)<2,NA(),STDEV($N$37:$U$37)/SQRT(COUNT($N$37:$U$37)))	=IF(ISERROR(TTEST($N$37:$U$37,OFFSET($N$30:$U$38, $AC$37-1, 0, 1, 7),2,2)),"",TTEST($N$37:$U$37,OFFSET($N$30:$U$38, $AC$37-1, 0, 1, 7),2,2))	8	1
Group 09	A-1747745.0 (ABBV-467, MCL-1i) A-1195425.0 (Venetoclax) A-37426.0 (5-Aza)	12.5 mg/kg 25 mg/kg 8 mg/kg	Q7Dx3 QDx14 Q7Dx3	IV PO IV				Order 01	SCID-beige	F											=IF(COUNT($N$38:$U$38)=0,NA(),(AVERAGE($N$38:$U$38)))		=IF(COUNT($N$38:$U$38)=0,NA(),(MEDIAN($N$38:$U$38)))		=IF(COUNT($N$38:$U$38)<2,NA(),STDEV($N$38:$U$38)/SQRT(COUNT($N$38:$U$38)))	=IF(ISERROR(TTEST($N$38:$U$38,OFFSET($N$30:$U$38, $AC$38-1, 0, 1, 7),2,2)),"",TTEST($N$38:$U$38,OFFSET($N$30:$U$38, $AC$38-1, 0, 1, 7),2,2))	9	1
% T/C (mean) = mean(T)/mean(C)
% T/C (median) = median(T)/median(C)
T - current group value
C - control group value

## Sheet: Day 32 TV
Title: Anti-tumor Activity vs. OCI-AML-2 (DSMZ)
Study number:		OCI-AML2 (DSMZ) 09-05-19 CA Ven + ABBV-467 + 5-Aza				Cell Line:		OCI-AML-2 (DSMZ)					Species:		Mouse
Study Director(s):		Cory Alvey				Type:		Xenograft					Strain:		SCID-beige
Dosing Begin:		9/19/2019				# Cell Imp.:		5.00e+006 cells					Sex:		F
Measure Date:		10/7/2019				Location:		Right Hind Flank					Vendor:		Charles River Laboratories
Comments:						Susp. Med.:		Matrigel (1:1)					Project:
													Passage:
Group	Compound	Dosage	Frequency	Route	Cell Line	# of cells impanted	Susp. Med.	Order	Strain	Sex	Starting Body Wt. (g)	Relative to initial body wt., %	Tumor Volume (mm³) Day 32								Mean	% T/C (mean)	Median	% T/C (median)	StdErr	Student T Test	Grp #	Ctrl #
Group 01	A-1747745.0 (ABBV-467, MCL-1i)	0 mg/kg	Q7Dx3	IV				Order 01	SCID-beige	F											#N/A		#N/A		#N/A		1	1
Group 02	A-1747745.0 (ABBV-467, MCL-1i)	12.5 mg/kg	Q7Dx3	IV				Order 01	SCID-beige	F											#N/A		#N/A		#N/A		2	1
Group 03	A-1195425.0 (Venetoclax)	25 mg/kg	QDx14	PO				Order 01	SCID-beige	F											#N/A		#N/A		#N/A		3	1
Group 04	A-37426.0 (5-Aza)	8 mg/kg	Q7Dx3	IV				Order 01	SCID-beige	F											#N/A		#N/A		#N/A		4	1
Group 05	A-1747745.0 (ABBV-467, MCL-1i) A-1195425.0 (Venetoclax)	12.5 mg/kg 25 mg/kg	Q7Dx3 QDx14	IV PO				Order 01	SCID-beige	F			4e-06	4e-06	4e-06	4e-06	4e-06	4e-06	4e-06	4e-06	4e-06		4e-06		0		5	1
Group 06	A-37426.0 (5-Aza) A-1747745.0 (ABBV-467, MCL-1i)	8 mg/kg 12.5 mg/kg	Q7Dx3 Q7Dx3	IV IV				Order 01	SCID-beige	F			3368.19	3017.14	1445.04	2022.51	1000.54	4539.17	2448.92	1192.59	2379.26		2235.71		430.2		6	1
Group 07	A-37426.0 (5-Aza) A-1195425.0 (Venetoclax)	8 mg/kg 25 mg/kg	Q7Dx3 QDx14	IV PO				Order 01	SCID-beige	F											#N/A		#N/A		#N/A		7	1
Group 08	A-1195425.0 (Venetoclax) A-37426.0 (5-Aza)	25 mg/kg 8 mg/kg	QDx14 Q7Dx3	PO IV				Order 01	SCID-beige	F	18.875		225.862	79.9366	547.697	54.3976	249.571	83.9402	103.28	297.297	205.248		164.571		58.5091		8	1
Group 09	A-1747745.0 (ABBV-467, MCL-1i) A-1195425.0 (Venetoclax) A-37426.0 (5-Aza)	12.5 mg/kg 25 mg/kg 8 mg/kg	Q7Dx3 QDx14 Q7Dx3	IV PO IV				Order 01	SCID-beige	F			4e-06	4e-06	4e-06	4e-06	4e-06	4e-06	4e-06	4e-06	4e-06		4e-06		0		9	1
% T/C (mean) = mean(T)/mean(C)
% T/C (median) = median(T)/median(C)
T - current group value
C - control group value
Group	Compound	Dosage	Frequency	Route	Cell Line	# of cells impanted	Susp. Med.	Order	Strain	Sex	Starting Body Wt. (g)	Relative to initial body wt., %	Mortality Observation Day 32								Mean	% T/C (mean)	Median	% T/C (median)	StdErr	Student T Test	Grp #	Ctrl #
Group 01	A-1747745.0 (ABBV-467, MCL-1i)	0 mg/kg	Q7Dx3	IV				Order 01	SCID-beige	F											=IF(COUNT($N$30:$U$30)=0,NA(),(AVERAGE($N$30:$U$30)))		=IF(COUNT($N$30:$U$30)=0,NA(),(MEDIAN($N$30:$U$30)))		=IF(COUNT($N$30:$U$30)<2,NA(),STDEV($N$30:$U$30)/SQRT(COUNT($N$30:$U$30)))		1	1
Group 02	A-1747745.0 (ABBV-467, MCL-1i)	12.5 mg/kg	Q7Dx3	IV				Order 01	SCID-beige	F											=IF(COUNT($N$31:$U$31)=0,NA(),(AVERAGE($N$31:$U$31)))		=IF(COUNT($N$31:$U$31)=0,NA(),(MEDIAN($N$31:$U$31)))		=IF(COUNT($N$31:$U$31)<2,NA(),STDEV($N$31:$U$31)/SQRT(COUNT($N$31:$U$31)))	=IF(ISERROR(TTEST($N$31:$U$31,OFFSET($N$30:$U$38, $AC$31-1, 0, 1, 7),2,2)),"",TTEST($N$31:$U$31,OFFSET($N$30:$U$38, $AC$31-1, 0, 1, 7),2,2))	2	1
Group 03	A-1195425.0 (Venetoclax)	25 mg/kg	QDx14	PO				Order 01	SCID-beige	F											=IF(COUNT($N$32:$U$32)=0,NA(),(AVERAGE($N$32:$U$32)))		=IF(COUNT($N$32:$U$32)=0,NA(),(MEDIAN($N$32:$U$32)))		=IF(COUNT($N$32:$U$32)<2,NA(),STDEV($N$32:$U$32)/SQRT(COUNT($N$32:$U$32)))	=IF(ISERROR(TTEST($N$32:$U$32,OFFSET($N$30:$U$38, $AC$32-1, 0, 1, 7),2,2)),"",TTEST($N$32:$U$32,OFFSET($N$30:$U$38, $AC$32-1, 0, 1, 7),2,2))	3	1
Group 04	A-37426.0 (5-Aza)	8 mg/kg	Q7Dx3	IV				Order 01	SCID-beige	F											=IF(COUNT($N$33:$U$33)=0,NA(),(AVERAGE($N$33:$U$33)))		=IF(COUNT($N$33:$U$33)=0,NA(),(MEDIAN($N$33:$U$33)))		=IF(COUNT($N$33:$U$33)<2,NA(),STDEV($N$33:$U$33)/SQRT(COUNT($N$33:$U$33)))	=IF(ISERROR(TTEST($N$33:$U$33,OFFSET($N$30:$U$38, $AC$33-1, 0, 1, 7),2,2)),"",TTEST($N$33:$U$33,OFFSET($N$30:$U$38, $AC$33-1, 0, 1, 7),2,2))	4	1
Group 05	A-1747745.0 (ABBV-467, MCL-1i) A-1195425.0 (Venetoclax)	12.5 mg/kg 25 mg/kg	Q7Dx3 QDx14	IV PO				Order 01	SCID-beige	F											=IF(COUNT($N$34:$U$34)=0,NA(),(AVERAGE($N$34:$U$34)))		=IF(COUNT($N$34:$U$34)=0,NA(),(MEDIAN($N$34:$U$34)))		=IF(COUNT($N$34:$U$34)<2,NA(),STDEV($N$34:$U$34)/SQRT(COUNT($N$34:$U$34)))	=IF(ISERROR(TTEST($N$34:$U$34,OFFSET($N$30:$U$38, $AC$34-1, 0, 1, 7),2,2)),"",TTEST($N$34:$U$34,OFFSET($N$30:$U$38, $AC$34-1, 0, 1, 7),2,2))	5	1
Group 06	A-37426.0 (5-Aza) A-1747745.0 (ABBV-467, MCL-1i)	8 mg/kg 12.5 mg/kg	Q7Dx3 Q7Dx3	IV IV				Order 01	SCID-beige	F			EUTV	EUTV	EUTV	EUTV	EUTV	EUTV	EUTV	EUTV	=IF(COUNT($N$35:$U$35)=0,NA(),(AVERAGE($N$35:$U$35)))		=IF(COUNT($N$35:$U$35)=0,NA(),(MEDIAN($N$35:$U$35)))		=IF(COUNT($N$35:$U$35)<2,NA(),STDEV($N$35:$U$35)/SQRT(COUNT($N$35:$U$35)))	=IF(ISERROR(TTEST($N$35:$U$35,OFFSET($N$30:$U$38, $AC$35-1, 0, 1, 7),2,2)),"",TTEST($N$35:$U$35,OFFSET($N$30:$U$38, $AC$35-1, 0, 1, 7),2,2))	6	1
Group 07	A-37426.0 (5-Aza) A-1195425.0 (Venetoclax)	8 mg/kg 25 mg/kg	Q7Dx3 QDx14	IV PO				Order 01	SCID-beige	F											=IF(COUNT($N$36:$U$36)=0,NA(),(AVERAGE($N$36:$U$36)))		=IF(COUNT($N$36:$U$36)=0,NA(),(MEDIAN($N$36:$U$36)))		=IF(COUNT($N$36:$U$36)<2,NA(),STDEV($N$36:$U$36)/SQRT(COUNT($N$36:$U$36)))	=IF(ISERROR(TTEST($N$36:$U$36,OFFSET($N$30:$U$38, $AC$36-1, 0, 1, 7),2,2)),"",TTEST($N$36:$U$36,OFFSET($N$30:$U$38, $AC$36-1, 0, 1, 7),2,2))	7	1
Group 08	A-1195425.0 (Venetoclax) A-37426.0 (5-Aza)	25 mg/kg 8 mg/kg	QDx14 Q7Dx3	PO IV				Order 01	SCID-beige	F	18.875										=IF(COUNT($N$37:$U$37)=0,NA(),(AVERAGE($N$37:$U$37)))		=IF(COUNT($N$37:$U$37)=0,NA(),(MEDIAN($N$37:$U$37)))		=IF(COUNT($N$37:$U$37)<2,NA(),STDEV($N$37:$U$37)/SQRT(COUNT($N$37:$U$37)))	=IF(ISERROR(TTEST($N$37:$U$37,OFFSET($N$30:$U$38, $AC$37-1, 0, 1, 7),2,2)),"",TTEST($N$37:$U$37,OFFSET($N$30:$U$38, $AC$37-1, 0, 1, 7),2,2))	8	1
Group 09	A-1747745.0 (ABBV-467, MCL-1i) A-1195425.0 (Venetoclax) A-37426.0 (5-Aza)	12.5 mg/kg 25 mg/kg 8 mg/kg	Q7Dx3 QDx14 Q7Dx3	IV PO IV				Order 01	SCID-beige	F											=IF(COUNT($N$38:$U$38)=0,NA(),(AVERAGE($N$38:$U$38)))		=IF(COUNT($N$38:$U$38)=0,NA(),(MEDIAN($N$38:$U$38)))		=IF(COUNT($N$38:$U$38)<2,NA(),STDEV($N$38:$U$38)/SQRT(COUNT($N$38:$U$38)))	=IF(ISERROR(TTEST($N$38:$U$38,OFFSET($N$30:$U$38, $AC$38-1, 0, 1, 7),2,2)),"",TTEST($N$38:$U$38,OFFSET($N$30:$U$38, $AC$38-1, 0, 1, 7),2,2))	9	1
% T/C (mean) = mean(T)/mean(C)
% T/C (median) = median(T)/median(C)
T - current group value
C - control group value

## Sheet: Day 35 TV
Title: Anti-tumor Activity vs. OCI-AML-2 (DSMZ)
Study number:		OCI-AML2 (DSMZ) 09-05-19 CA Ven + ABBV-467 + 5-Aza				Cell Line:		OCI-AML-2 (DSMZ)					Species:		Mouse
Study Director(s):		Cory Alvey				Type:		Xenograft					Strain:		SCID-beige
Dosing Begin:		9/19/2019				# Cell Imp.:		5.00e+006 cells					Sex:		F
Measure Date:		10/10/2019				Location:		Right Hind Flank					Vendor:		Charles River Laboratories
Comments:						Susp. Med.:		Matrigel (1:1)					Project:
													Passage:
Group	Compound	Dosage	Frequency	Route	Cell Line	# of cells impanted	Susp. Med.	Order	Strain	Sex	Starting Body Wt. (g)	Relative to initial body wt., %	Tumor Volume (mm³) Day 35								Mean	% T/C (mean)	Median	% T/C (median)	StdErr	Student T Test	Grp #	Ctrl #
Group 01	A-1747745.0 (ABBV-467, MCL-1i)	0 mg/kg	Q7Dx3	IV				Order 01	SCID-beige	F											#N/A		#N/A		#N/A		1	1
Group 02	A-1747745.0 (ABBV-467, MCL-1i)	12.5 mg/kg	Q7Dx3	IV				Order 01	SCID-beige	F											#N/A		#N/A		#N/A		2	1
Group 03	A-1195425.0 (Venetoclax)	25 mg/kg	QDx14	PO				Order 01	SCID-beige	F											#N/A		#N/A		#N/A		3	1
Group 04	A-37426.0 (5-Aza)	8 mg/kg	Q7Dx3	IV				Order 01	SCID-beige	F											#N/A		#N/A		#N/A		4	1
Group 05	A-1747745.0 (ABBV-467, MCL-1i) A-1195425.0 (Venetoclax)	12.5 mg/kg 25 mg/kg	Q7Dx3 QDx14	IV PO				Order 01	SCID-beige	F			5e-07	5e-07	5e-07	5e-07	5e-07	5e-07	2.57381	5e-07	0.321726		5e-07		0.321726		5	1
Group 06	A-37426.0 (5-Aza) A-1747745.0 (ABBV-467, MCL-1i)	8 mg/kg 12.5 mg/kg	Q7Dx3 Q7Dx3	IV IV				Order 01	SCID-beige	F											#N/A		#N/A		#N/A		6	1
Group 07	A-37426.0 (5-Aza) A-1195425.0 (Venetoclax)	8 mg/kg 25 mg/kg	Q7Dx3 QDx14	IV PO				Order 01	SCID-beige	F											#N/A		#N/A		#N/A		7	1
Group 08	A-1195425.0 (Venetoclax) A-37426.0 (5-Aza)	25 mg/kg 8 mg/kg	QDx14 Q7Dx3	PO IV				Order 01	SCID-beige	F	18.875	0	63.076	69.9403	477.893	40.8703	123.201	55.1146	93.1043	83.7068	125.863		76.8235		51.0744		8	1
Group 09	A-1747745.0 (ABBV-467, MCL-1i) A-1195425.0 (Venetoclax) A-37426.0 (5-Aza)	12.5 mg/kg 25 mg/kg 8 mg/kg	Q7Dx3 QDx14 Q7Dx3	IV PO IV				Order 01	SCID-beige	F			5e-07	5e-07	5e-07	5e-07	5e-07	5e-07	5e-07	5e-07	5e-07		5e-07		0		9	1
% T/C (mean) = mean(T)/mean(C)
% T/C (median) = median(T)/median(C)
T - current group value
C - control group value
Group	Compound	Dosage	Frequency	Route	Cell Line	# of cells impanted	Susp. Med.	Order	Strain	Sex	Starting Body Wt. (g)	Relative to initial body wt., %	Body Weight (g) Day 35								Mean	% T/C (mean)	Median	% T/C (median)	StdErr	Student T Test	Grp #	Ctrl #
Group 01	A-1747745.0 (ABBV-467, MCL-1i)	0 mg/kg	Q7Dx3	IV				Order 01	SCID-beige	F											#N/A		#N/A		#N/A		1	1
Group 02	A-1747745.0 (ABBV-467, MCL-1i)	12.5 mg/kg	Q7Dx3	IV				Order 01	SCID-beige	F											#N/A		#N/A		#N/A		2	1
Group 03	A-1195425.0 (Venetoclax)	25 mg/kg	QDx14	PO				Order 01	SCID-beige	F											#N/A		#N/A		#N/A		3	1
Group 04	A-37426.0 (5-Aza)	8 mg/kg	Q7Dx3	IV				Order 01	SCID-beige	F											#N/A		#N/A		#N/A		4	1
Group 05	A-1747745.0 (ABBV-467, MCL-1i) A-1195425.0 (Venetoclax)	12.5 mg/kg 25 mg/kg	Q7Dx3 QDx14	IV PO				Order 01	SCID-beige	F											#N/A		#N/A		#N/A		5	1
Group 06	A-37426.0 (5-Aza) A-1747745.0 (ABBV-467, MCL-1i)	8 mg/kg 12.5 mg/kg	Q7Dx3 Q7Dx3	IV IV				Order 01	SCID-beige	F											#N/A		#N/A		#N/A		6	1
Group 07	A-37426.0 (5-Aza) A-1195425.0 (Venetoclax)	8 mg/kg 25 mg/kg	Q7Dx3 QDx14	IV PO				Order 01	SCID-beige	F											#N/A		#N/A		#N/A		7	1
Group 08	A-1195425.0 (Venetoclax) A-37426.0 (5-Aza)	25 mg/kg 8 mg/kg	QDx14 Q7Dx3	PO IV				Order 01	SCID-beige	F	18.875	0	18.875	18.875	18.875	18.875	18.875	18.875	18.875	18.875	18.875		18.875		0		8	1
Group 09	A-1747745.0 (ABBV-467, MCL-1i) A-1195425.0 (Venetoclax) A-37426.0 (5-Aza)	12.5 mg/kg 25 mg/kg 8 mg/kg	Q7Dx3 QDx14 Q7Dx3	IV PO IV				Order 01	SCID-beige	F											#N/A		#N/A		#N/A		9	1
% T/C (mean) = mean(T)/mean(C)
% T/C (median) = median(T)/median(C)
T - current group value
C - control group value
Group	Compound	Dosage	Frequency	Route	Cell Line	# of cells impanted	Susp. Med.	Order	Strain	Sex	Starting Body Wt. (g)	Relative to initial body wt., %	Body Weight (g) Day 35								Mean	% T/C	Median	% T/C	Std Error	Student T Test	Grp #	Ctrl #
Group 01	A-1747745.0 (ABBV-467, MCL-1i)	0 mg/kg	Q7Dx3	IV	OCI-AML-2 (DSMZ)	5.00e+006 cells	Matrigel (1:1)	Order 01	SCID-beige	F											#N/A		#N/A		#N/A		1	1
Group 02	A-1747745.0 (ABBV-467, MCL-1i)	12.5 mg/kg	Q7Dx3	IV	OCI-AML-2 (DSMZ)	5.00e+006 cells	Matrigel (1:1)	Order 01	SCID-beige	F											#N/A		#N/A		#N/A		2	1
Group 03	A-1195425.0 (Venetoclax)	25 mg/kg	QDx14	PO	OCI-AML-2 (DSMZ)	5.00e+006 cells	Matrigel (1:1)	Order 01	SCID-beige	F											#N/A		#N/A		#N/A		3	1
Group 04	A-37426.0 (5-Aza)	8 mg/kg	Q7Dx3	IV	OCI-AML-2 (DSMZ)	5.00e+006 cells	Matrigel (1:1)	Order 01	SCID-beige	F											#N/A		#N/A		#N/A		4	1
Group 05	A-1747745.0 (ABBV-467, MCL-1i) A-1195425.0 (Venetoclax)	12.5 mg/kg 25 mg/kg	Q7Dx3 QDx14	IV PO	OCI-AML-2 (DSMZ)	5.00e+006 cells	Matrigel (1:1)	Order 01	SCID-beige	F											#N/A		#N/A		#N/A		5	1
Group 06	A-37426.0 (5-Aza) A-1747745.0 (ABBV-467, MCL-1i)	8 mg/kg 12.5 mg/kg	Q7Dx3 Q7Dx3	IV IV	OCI-AML-2 (DSMZ)	5.00e+006 cells	Matrigel (1:1)	Order 01	SCID-beige	F											#N/A		#N/A		#N/A		6	1
Group 07	A-37426.0 (5-Aza) A-1195425.0 (Venetoclax)	8 mg/kg 25 mg/kg	Q7Dx3 QDx14	IV PO	OCI-AML-2 (DSMZ)	5.00e+006 cells	Matrigel (1:1)	Order 01	SCID-beige	F											#N/A		#N/A		#N/A		7	1
Group 08	A-1195425.0 (Venetoclax) A-37426.0 (5-Aza)	25 mg/kg 8 mg/kg	QDx14 Q7Dx3	PO IV	OCI-AML-2 (DSMZ)	5.00e+006 cells	Matrigel (1:1)	Order 01	SCID-beige	F	18.875	0	18.875	18.875	18.875	18.875	18.875	18.875	18.875	18.875	18.875		18.875		0		8	1
Group 09	A-1747745.0 (ABBV-467, MCL-1i) A-1195425.0 (Venetoclax) A-37426.0 (5-Aza)	12.5 mg/kg 25 mg/kg 8 mg/kg	Q7Dx3 QDx14 Q7Dx3	IV PO IV	OCI-AML-2 (DSMZ)	5.00e+006 cells	Matrigel (1:1)	Order 01	SCID-beige	F											#N/A		#N/A		#N/A		9	1
% T/C (mean) = mean(T)/mean(C)
% T/C (median) = median(T)/median(C)
T - current group value
C - control group value

## Sheet: Day 39 TV
Title: Anti-tumor Activity vs. OCI-AML-2 (DSMZ)
Study number:		OCI-AML2 (DSMZ) 09-05-19 CA Ven + ABBV-467 + 5-Aza				Cell Line:		OCI-AML-2 (DSMZ)					Species:		Mouse
Study Director(s):		Cory Alvey				Type:		Xenograft					Strain:		SCID-beige
Dosing Begin:		9/19/2019				# Cell Imp.:		5.00e+006 cells					Sex:		F
Measure Date:		10/14/2019				Location:		Right Hind Flank					Vendor:		Charles River Laboratories
Comments:						Susp. Med.:		Matrigel (1:1)					Project:
													Passage:
Group	Compound	Dosage	Frequency	Route	Cell Line	# of cells impanted	Susp. Med.	Order	Strain	Sex	Starting Body Wt. (g)	Relative to initial body wt., %	Tumor Volume (mm³) Day 39								Mean	% T/C (mean)	Median	% T/C (median)	StdErr	Student T Test	Grp #	Ctrl #
Group 01	A-1747745.0 (ABBV-467, MCL-1i)	0 mg/kg	Q7Dx3	IV				Order 01	SCID-beige	F											#N/A		#N/A		#N/A		1	1
Group 02	A-1747745.0 (ABBV-467, MCL-1i)	12.5 mg/kg	Q7Dx3	IV				Order 01	SCID-beige	F											#N/A		#N/A		#N/A		2	1
Group 03	A-1195425.0 (Venetoclax)	25 mg/kg	QDx14	PO				Order 01	SCID-beige	F											#N/A		#N/A		#N/A		3	1
Group 04	A-37426.0 (5-Aza)	8 mg/kg	Q7Dx3	IV				Order 01	SCID-beige	F											#N/A		#N/A		#N/A		4	1
Group 05	A-1747745.0 (ABBV-467, MCL-1i) A-1195425.0 (Venetoclax)	12.5 mg/kg 25 mg/kg	Q7Dx3 QDx14	IV PO				Order 01	SCID-beige	F			5e-07	15.8253	5e-07	4e-06	14.625	5e-07	16.9424	5e-07	5.92408		2.25e-06		2.89894		5	1
Group 06	A-37426.0 (5-Aza) A-1747745.0 (ABBV-467, MCL-1i)	8 mg/kg 12.5 mg/kg	Q7Dx3 Q7Dx3	IV IV				Order 01	SCID-beige	F											#N/A		#N/A		#N/A		6	1
Group 07	A-37426.0 (5-Aza) A-1195425.0 (Venetoclax)	8 mg/kg 25 mg/kg	Q7Dx3 QDx14	IV PO				Order 01	SCID-beige	F											#N/A		#N/A		#N/A		7	1
Group 08	A-1195425.0 (Venetoclax) A-37426.0 (5-Aza)	25 mg/kg 8 mg/kg	QDx14 Q7Dx3	PO IV				Order 01	SCID-beige	F	18.875		52.0681	100.262	1532.8	181.339	416.461	106.385	267.806	107.618	345.592		144.479		174.627		8	1
Group 09	A-1747745.0 (ABBV-467, MCL-1i) A-1195425.0 (Venetoclax) A-37426.0 (5-Aza)	12.5 mg/kg 25 mg/kg 8 mg/kg	Q7Dx3 QDx14 Q7Dx3	IV PO IV				Order 01	SCID-beige	F			23.1319	5e-07	5e-07	0.0397535	5e-07	5e-07	5e-07	5e-07	2.89645		5e-07		2.89078		9	1
% T/C (mean) = mean(T)/mean(C)
% T/C (median) = median(T)/median(C)
T - current group value
C - control group value

[truncated: 22 more sheets: Day 42 TV, Day 48 TV, Day 50 TV, Day 54 TV, Day 56 TV, Day 61 TV, Day 67 TV, Day 69 TV, Day 71 TV, Day 74 TV, Day 77 TV, Day 81 TV, Day 88 TV, Day 90 TV, Day 95 TV, Day 98 TV, Day 102 TV, Weight BW, Weight Change BW, Animal Health Observation …]
