# Supplementary material for: Selective MCL-1 inhibitor ABBV-467 is efficacious in tumor models but is associated with cardiac troponin increases in patients
Source: Commun Med (Lond). 2023 Oct 25;3:154. doi: 10.1038/s43856-023-00380-z (PMC10600239; doi:10.1038/s43856-023-00380-z)
Supplement: Supplementary file 10 — Supplementary Data 9 [file 43856_2023_380_MOESM10_ESM.xlsx]

## Sheet: Size matching raw data
		Image Number	ROI	Total Flux [p/s]
		DC20170914135218	ROI 1	62110000		301
		DC20170914135218	ROI 2	229600000		302
		DC20170914135218	ROI 3	57420000		303
		DC20170914135218	ROI 4	79250000		304
		DC20170914135218	ROI 5	137600000		305
		DC20170914135218	ROI 6	45740000		306
		DC20170914135218	ROI 7	101400000		307
		DC20170914135218	ROI 8	93830000		308
		DC20170914135218	ROI 9	125600000		309
		DC20170914135218	ROI 10	3093000		310
		Image Number	ROI	Total Flux [p/s]
		DC20170914140003	ROI 1	52190000		311
		DC20170914140003	ROI 2	109500000		312
		DC20170914140003	ROI 3	88090000		313
		DC20170914140003	ROI 4	86400000		314
		DC20170914140003	ROI 5	109700000		315
		DC20170914140003	ROI 6	47950000		316
		DC20170914140003	ROI 7	95340000		317
		DC20170914140003	ROI 8	89610000		318
		DC20170914140003	ROI 9	382100000		319
		DC20170914140003	ROI 10	35740000		320
		Image Number	ROI	Total Flux [p/s]
		DC20170914140848	ROI 1	227900000		321
		DC20170914140848	ROI 2	59640000		322
		DC20170914140848	ROI 3	62270000		323
		DC20170914140848	ROI 4	87060000		324
		DC20170914140848	ROI 5	121100000		325
		DC20170914140848	ROI 6	40700000		326
		DC20170914140848	ROI 7	39220000		327
		DC20170914140848	ROI 8	105000000		328
		DC20170914140848	ROI 9	126100000		329
		DC20170914140848	ROI 10	65100000		330
		Image Number	ROI	Total Flux [p/s]
		DC20170914141409	ROI 1	6426000		331
		DC20170914141409	ROI 2	190700000		332
		DC20170914141409	ROI 3	73590000		333
		DC20170914141409	ROI 4	186000000		334
		DC20170914141409	ROI 5	134400000		335
		DC20170914141409	ROI 6	127400000		336
		DC20170914141409	ROI 7	121500000		337
		DC20170914141409	ROI 8	47840000		338
		DC20170914141409	ROI 9	73690000		339
		DC20170914141409	ROI 10	97140000		340
		Image Number	ROI	Total Flux [p/s]
		DC20170914141919	ROI 1	68620000		341
		DC20170914141919	ROI 2	228800000		342
		DC20170914141919	ROI 3	71980000		343
		DC20170914141919	ROI 4	134400000		344
		DC20170914141919	ROI 5	84000000		345
		DC20170914141919	ROI 6	80030000		346
		DC20170914141919	ROI 7	18520000		347
		DC20170914141919	ROI 8	66320000		348
		DC20170914141919	ROI 9	110100000		349
		DC20170914141919	ROI 10	38950000		350
		Image Number	ROI	Total Flux [p/s]
		DC20170914142439	ROI 1	90970000		351
		DC20170914142439	ROI 2	7815000		352
		DC20170914142439	ROI 3	113000000		353
		DC20170914142439	ROI 4	188100000		354
		DC20170914142439	ROI 5	52810000		355
		DC20170914142439	ROI 6	124400000		356
		DC20170914142439	ROI 7	85500000		357
		DC20170914142439	ROI 8	95790000		358
		DC20170914142439	ROI 9	99880000		359
		DC20170914142439	ROI 10	101300000		360
		Image Number	ROI	Total Flux [p/s]
		DC20170914143003	ROI 1	58230000		361
		DC20170914143003	ROI 2	87170000		362
		DC20170914143003	ROI 3	90390000		363
		DC20170914143003	ROI 4	59290000		364
		DC20170914143003	ROI 5	90780000		365
		DC20170914143003	ROI 6	95710000		366
		DC20170914143003	ROI 7	88050000		367
		DC20170914143003	ROI 8	2893000		368
		DC20170914143003	ROI 9	58710000		369
		DC20170914143003	ROI 10	145300000		370

## Sheet: Size match
304	79250000		1
307	101400000		1
318	89610000		1
327	39220000		1
339	73690000		1
350	101300000		1
363	90390000		1
364	59290000		1
369	58710000		1
313	88090000		2
322	59640000		2
326	40700000		2
328	105000000		2
333	73590000		2
346	80030000		2
359	99880000		2
361	58230000		2
365	90780000		2
301	62110000		3
303	57420000		3
306	45740000		3
312	109500000		3
340	97140000		3
343	71980000		3
345	84000000		3
351	90970000		3
367	88050000		3
308	93830000		4
315	109700000		4
323	62270000		4
338	47840000		4
341	68620000		4
355	52810000		4
357	85500000		4
358	95790000		4
362	87170000		4
311	52190000		5
314	86400000		5
316	47950000		5
317	95340000		5
324	87060000		5
330	65100000		5
348	66320000		5
349	110100000		5
366	95710000		5
309	125600000		6
325	121100000		6
329	126100000		6
335	134400000		6
336	127400000		6
337	121500000		6
344	134400000		6
353	113000000		6
356	124400000		6
302	229600000		7
305	137600000		7
319	382100000		7
321	227900000		7
332	190700000		7
334	186000000		7
342	228800000		7
354	188100000		7
370	145300000		7

## Sheet: Day10 
	Image Number	ROI	Total Flux [p/s]
	DC20170918124208	ROI 1	8120000				Control
	DC20170918124208	ROI 2	778800000		770680000
	DC20170918124208	ROI 3	568100000		559980000
	DC20170918124208	ROI 4	409300000		401180000
	DC20170918124208	ROI 5	585200000		577080000
	DC20170918124208	ROI 6	682500000		674380000
	DC20170918124208	ROI 7	700000000		691880000
	DC20170918124208	ROI 8	963500000		955380000
	DC20170918124208	ROI 9	365600000		357480000
	DC20170918124208	ROI 10	526900000		518780000
	Image Number	ROI	Total Flux [p/s]
	DC20170918124502	ROI 1	1890000				MCL-1
	DC20170918124502	ROI 2	2639000		749000
	DC20170918124502	ROI 3	7743000		5853000
	DC20170918124502	ROI 4	4748000		2858000
	DC20170918124502	ROI 5	9444000		7554000
	DC20170918124502	ROI 6	6956000		5066000
	DC20170918124502	ROI 7	8183000		6293000
	DC20170918124502	ROI 8	7184000		5294000
	DC20170918124502	ROI 9	12160000		10270000
	DC20170918124502	ROI 10	15570000		13680000
	Image Number	ROI	Total Flux [p/s]				ABT-199
	DC20170918125013	ROI 1	4291000
	DC20170918125013	ROI 2	306100000		301809000
	DC20170918125013	ROI 3	581300000		577009000
	DC20170918125013	ROI 4	231000000		226709000
	DC20170918125013	ROI 5	971900000		967609000
	DC20170918125013	ROI 6	728600000		724309000
	DC20170918125013	ROI 7	472200000		467909000
	DC20170918125013	ROI 8	354700000		350409000
	DC20170918125013	ROI 9	465400000		461109000
	DC20170918125013	ROI 10	449300000		445009000
	Image Number	ROI	Total Flux [p/s]
	DC20170918125927	ROI 1	1601000				MCL-1 + ABT-199
	DC20170918125927	ROI 2	1407000		-194000
	DC20170918125927	ROI 3	383000		-1218000
	DC20170918125927	ROI 4	1522000		-79000
	DC20170918125927	ROI 5	1461000		-140000
	DC20170918125927	ROI 6	1680000		79000
	DC20170918125927	ROI 7	1669000		68000
	DC20170918125927	ROI 8	1560000		-41000
	DC20170918125927	ROI 9	2010000		409000
	DC20170918125927	ROI 10	1927000		326000
	Image Number	ROI	Total Flux [p/s]
	DC20170918130229	ROI 1	2645000
	DC20170918130229	ROI 2	115000000		112355000
	DC20170918130229	ROI 3	263400000		260755000
	DC20170918130229	ROI 4	184000000		181355000
	DC20170918130229	ROI 5	243300000		240655000
	DC20170918130229	ROI 6	223700000		221055000
	DC20170918130229	ROI 7	214800000		212155000
	DC20170918130229	ROI 8	160800000		158155000
	DC20170918130229	ROI 9	263700000		261055000
	DC20170918130229	ROI 10	158100000		155455000

## Sheet: Day 13
	Image Number	ROI	Total Flux [p/s]
	DC20170921134044	ROI 1	7857000				Control
	DC20170921134044	ROI 2	1837000000		1829143000
	DC20170921134044	ROI 3	1299000000		1291143000
	DC20170921134044	ROI 4	1061000000		1053143000
	DC20170921134044	ROI 5	1157000000		1149143000
	DC20170921134044	ROI 6	1218000000		1210143000
	DC20170921134044	ROI 7	1213000000		1205143000
	DC20170921134044	ROI 8	1218000000		1210143000
	DC20170921134044	ROI 9	778100000		770243000
	DC20170921134044	ROI 10	842200000		834343000
	Image Number	ROI	Total Flux [p/s]
	DC20170921134411	ROI 1	1174000				MCL-1
	DC20170921134411	ROI 2	14580000		13406000
	DC20170921134411	ROI 3	15780000		14606000
	DC20170921134411	ROI 4	8807000		7633000
	DC20170921134411	ROI 5	14250000		13076000
	DC20170921134411	ROI 6	16560000		15386000
	DC20170921134411	ROI 7	10440000		9266000
	DC20170921134411	ROI 8	7162000		5988000
	DC20170921134411	ROI 9	13750000		12576000
	DC20170921134411	ROI 10	19630000		18456000
	Image Number	ROI	Total Flux [p/s]				ABT-199
	DC20170921134803	ROI 1	8316000
	DC20170921134803	ROI 2	1301000000		1292684000
	DC20170921134803	ROI 3	1100000000		1091684000
	DC20170921134803	ROI 4	649600000		641284000
	DC20170921134803	ROI 5	970900000		962584000
	DC20170921134803	ROI 6	1649000000		1640684000
	DC20170921134803	ROI 7	894900000		886584000
	DC20170921134803	ROI 8	872500000		864184000
	DC20170921134803	ROI 9	1184000000		1175684000
	DC20170921134803	ROI 10	1228000000		1219684000
	Image Number	ROI	Total Flux [p/s]
	DC20170921135403	ROI 1	1060000				MCL-1 + ABT-199
	DC20170921135403	ROI 2	735300		-324700
	DC20170921135403	ROI 3	351200		-708800
	DC20170921135403	ROI 4	829100		-230900
	DC20170921135403	ROI 5	996300		-63700
	DC20170921135403	ROI 6	1209000		149000
	DC20170921135403	ROI 7	1043000		-17000
	DC20170921135403	ROI 8	1001000		-59000
	DC20170921135403	ROI 9	1173000		113000
	DC20170921135403	ROI 10	1166000		106000

## Sheet: Day 17
	Image Number	ROI	Total Flux [p/s]
	DC20170925105154	ROI 1	48570000				Control
	DC20170925105154	ROI 2	15640000000		15591430000
	DC20170925105154	ROI 3	3838000000		3789430000
	DC20170925105154	ROI 4	10710000000		10661430000
	DC20170925105154	ROI 5	5981000000		5932430000
	DC20170925105154	ROI 6	11790000000		11741430000
	DC20170925105154	ROI 7	7807000000		7758430000
	DC20170925105154	ROI 8	13510000000		13461430000
	DC20170925105154	ROI 9	6980000000		6931430000
	DC20170925105154	ROI 10	9063000000		9014430000
	Image Number	ROI	Total Flux [p/s]
	DC20170925105704	ROI 1	1872000				MCL-1
	DC20170925105704	ROI 2	79220000		77348000
	DC20170925105704	ROI 3	83170000		81298000
	DC20170925105704	ROI 4	38680000		36808000
	DC20170925105704	ROI 5	239400000		237528000
	DC20170925105704	ROI 6	52970000		51098000
	DC20170925105704	ROI 7	84980000		83108000
	DC20170925105704	ROI 8	51160000		49288000
	DC20170925105704	ROI 9	207000000		205128000
	DC20170925105704	ROI 10	116600000		114728000
	Image Number	ROI	Total Flux [p/s]				ABT-199
	DC20170925110250	ROI 1	22520000
	DC20170925110250	ROI 2	3563000000		3540480000
	DC20170925110250	ROI 3	4827000000		4804480000
	DC20170925110250	ROI 4	3676000000		3653480000
	DC20170925110250	ROI 5	6213000000		6190480000
	DC20170925110250	ROI 6	6816000000		6793480000
	DC20170925110250	ROI 7	2690000000		2667480000
	DC20170925110250	ROI 8	4420000000		4397480000
	DC20170925110250	ROI 9	4688000000		4665480000
	DC20170925110250	ROI 10	4875000000		4852480000
	Image Number	ROI	Total Flux [p/s]
	DC20170925110805	ROI 1	1119000				MCL-1 + ABT-199
	DC20170925110805	ROI 2	2443000		1324000
	DC20170925110805	ROI 3	309000
	DC20170925110805	ROI 4	2095000		976000
	DC20170925110805	ROI 5	2019000		900000
	DC20170925110805	ROI 6	2016000		897000
	DC20170925110805	ROI 7	2222000		1103000
	DC20170925110805	ROI 8	1773000		654000
	DC20170925110805	ROI 9	1816000		697000
	DC20170925110805	ROI 10	2259000		1140000
	Image Number	ROI	Total Flux [p/s]
	DC20170925111457	ROI 1	8167000
	DC20170925111457	ROI 2	1166000000		1157833000
	DC20170925111457	ROI 3	1942000000		1933833000
	DC20170925111457	ROI 4	1047000000		1038833000
	DC20170925111457	ROI 5	1763000000		1754833000
	DC20170925111457	ROI 6	1176000000		1167833000
	DC20170925111457	ROI 7	1465000000		1456833000
	DC20170925111457	ROI 8	860400000		852233000
	DC20170925111457	ROI 9	1391000000		1382833000
	DC20170925111457	ROI 10	1066000000		1057833000

## Sheet: Day 20
	Image Number	ROI	Total Flux [p/s]
	DC20170928112003	ROI 1	118200000				Control
	DC20170928112003	ROI 2	26480000000		26361800000
	DC20170928112003	ROI 3	20660000000		20541800000
	DC20170928112003	ROI 4	26040000000		25921800000
	DC20170928112003	ROI 5	7695000000		7576800000
	DC20170928112003	ROI 6	25170000000		25051800000
	DC20170928112003	ROI 7	13800000000		13681800000
	DC20170928112003	ROI 8	23830000000		23711800000
	DC20170928112003	ROI 9	16940000000		16821800000
	DC20170928112003	ROI 10	9915000000		9796800000
	Image Number	ROI	Total Flux [p/s]
	DC20170928112408	ROI 1	3432000				MCL-1
	DC20170928112408	ROI 2	189200000		185768000
	DC20170928112408	ROI 3	132000000		128568000
	DC20170928112408	ROI 4	66220000		62788000
	DC20170928112408	ROI 5	495500000		492068000
	DC20170928112408	ROI 6	201000000		197568000
	DC20170928112408	ROI 7	154000000		150568000
	DC20170928112408	ROI 8	105600000		102168000
	DC20170928112408	ROI 9	395600000		392168000
	DC20170928112408	ROI 10	296100000		292668000
	Image Number	ROI	Total Flux [p/s]				ABT-199
	DC20170928113107	ROI 1	59550000
	DC20170928113107	ROI 2	8572000000		8512450000
	DC20170928113107	ROI 3	13820000000		13760450000
	DC20170928113107	ROI 4	5335000000		5275450000
	DC20170928113107	ROI 5	12370000000		12310450000
	DC20170928113107	ROI 6	6942000000		6882450000
	DC20170928113107	ROI 7	6644000000		6584450000
	DC20170928113107	ROI 8	8481000000		8421450000
	DC20170928113107	ROI 9	10230000000		10170450000
	DC20170928113107	ROI 10	9622000000		9562450000
	Image Number	ROI	Total Flux [p/s]
	DC20170928113346	ROI 1	1188000				MCL-1 + ABT-199
	DC20170928113346	ROI 2	1596000		408000
	DC20170928113346	ROI 3	428700		-759300
	DC20170928113346	ROI 4	2019000		831000
	DC20170928113346	ROI 5	1705000		517000
	DC20170928113346	ROI 6	1608000		420000
	DC20170928113346	ROI 7	1899000		711000
	DC20170928113346	ROI 8	2259000		1071000
	DC20170928113346	ROI 9	1862000		674000
	DC20170928113346	ROI 10	1969000		781000
	Image Number	ROI	Total Flux [p/s]
	DC20170216105011	ROI 1	4182000
	DC20170216105011	ROI 2	313900000		309718000
	DC20170216105011	ROI 3	343300000		339118000
	DC20170216105011	ROI 4	1240000000		1235818000
	DC20170216105011	ROI 5	142500000		138318000
	DC20170216105011	ROI 6	759400000		755218000
	DC20170216105011	ROI 7	844700000		840518000
	DC20170216105011	ROI 8	830800000		826618000
	DC20170216105011	ROI 9	252500000		248318000
	DC20170216105011	ROI 10	2077000000		2072818000
	Image Number	ROI	Total Flux [p/s]
	DC20170216105530	ROI 1	4741000
	DC20170216105530	ROI 2	547100000		542359000
	DC20170216105530	ROI 3	61080000		56339000
	DC20170216105530	ROI 4	1194000000		1189259000
	DC20170216105530	ROI 5	684700000		679959000
	DC20170216105530	ROI 6	443400000		438659000
	DC20170216105530	ROI 7	1244000000		1239259000
	DC20170216105530	ROI 8	1045000000		1040259000
	DC20170216105530	ROI 9	341400000		336659000
	DC20170216105530	ROI 10	376700000		371959000
	Image Number	ROI	Total Flux [p/s]
	DC20170216110022	ROI 1	4211000
	DC20170216110022	ROI 2	603800000		599059000
	DC20170216110022	ROI 3	455700000		450959000
	DC20170216110022	ROI 4	470900000		466159000
	DC20170216110022	ROI 5	874900000		870159000
	DC20170216110022	ROI 6	574100000		569359000
	DC20170216110022	ROI 7	812000000		807259000
	DC20170216110022	ROI 8	540500000		535759000
	DC20170216110022	ROI 9	71850000		67109000
	DC20170216110022	ROI 10	35760000		31019000

## Sheet: Day 24
	Image Number	ROI	Total Flux [p/s]
	DC20171002103500	ROI 1	311100000				Control
	DC20171002103500	ROI 2	77130000000		76818900000
	DC20171002103500	ROI 3	30430000000		30118900000
	DC20171002103500	ROI 4	39660000000		39348900000
	DC20171002103500	ROI 5	24050000000		23738900000
	DC20171002103500	ROI 6	30500000000		30188900000
	DC20171002103500	ROI 7	36900000000		36588900000
	DC20171002103500	ROI 8	54370000000		54058900000
	DC20171002103500	ROI 9	20850000000		20538900000
	DC20171002103500	ROI 10	27430000000		27118900000
	Image Number	ROI	Total Flux [p/s]
	DC20171002103804	ROI 1	6689000				MCL-1
	DC20171002103804	ROI 2	1143000000		1136311000
	DC20171002103804	ROI 3	488000000		481311000
	DC20171002103804	ROI 4	389700000		383011000
	DC20171002103804	ROI 5	1267000000		1260311000
	DC20171002103804	ROI 6	274300000		267611000
	DC20171002103804	ROI 7	566800000		560111000
	DC20171002103804	ROI 8	340800000		334111000
	DC20171002103804	ROI 9	1304000000		1297311000
	DC20171002103804	ROI 10	1363000000		1356311000
	Image Number	ROI	Total Flux [p/s]				ABT-199
	DC20171002104208	ROI 1	69330000
	DC20171002104208	ROI 2	9231000000		9161670000
	DC20171002104208	ROI 3	17380000000		17310670000
	DC20171002104208	ROI 4	6634000000		6564670000
	DC20171002104208	ROI 5	23210000000		23140670000
	DC20171002104208	ROI 6	28740000000		28670670000
	DC20171002104208	ROI 7	12510000000		12440670000
	DC20171002104208	ROI 8	14710000000		14640670000
	DC20171002104208	ROI 9	15570000000		15500670000
	DC20171002104208	ROI 10	10630000000		10560670000
	Image Number	ROI	Total Flux [p/s]
	DC20171002104803	ROI 1	1122000				MCL-1 + ABT-199
	DC20171002104803	ROI 2	2011000		889000
	DC20171002104803	ROI 3	361400		-760600
	DC20171002104803	ROI 4	3226000		2104000
	DC20171002104803	ROI 5	3780000		2658000
	DC20171002104803	ROI 6	2015000		893000
	DC20171002104803	ROI 7	2473000		1351000
	DC20171002104803	ROI 8	2076000		954000
	DC20171002104803	ROI 9	4046000		2924000
	DC20171002104803	ROI 10	2312000		1190000
	Image Number	ROI	Total Flux [p/s]
	DC20171002105244	ROI 1	31080000				ABBV-621
	DC20171002105244	ROI 2	5369000000		5337920000
	DC20171002105244	ROI 3	8385000000		8353920000
	DC20171002105244	ROI 4	6710000000		6678920000
	DC20171002105244	ROI 5	4302000000		4270920000
	DC20171002105244	ROI 6	4108000000		4076920000
	DC20171002105244	ROI 7	5513000000		5481920000
	DC20171002105244	ROI 8	3917000000		3885920000
	DC20171002105244	ROI 9	5116000000		5084920000
	DC20171002105244	ROI 10	2914000000		2882920000

## Sheet: Day 27
	Image Number	ROI	Total Flux [p/s]
	DC20171005145258	ROI 1	321500000				Control
	DC20171005145258	ROI 2	31310000000		30988500000
	DC20171005145258	ROI 3	83380000000		83058500000
	DC20171005145258	ROI 4	44070000000		43748500000
	DC20171005145258	ROI 5	73630000000		73308500000
	DC20171005145258	ROI 6	61600000000		61278500000
	DC20171005145258	ROI 7	47650000000		47328500000
	DC20171005145258	ROI 8	90060000000		89738500000
	DC20171005145258	ROI 9	41040000000		40718500000
	DC20171005145258	ROI 10	47960000000		47638500000
	Image Number	ROI	Total Flux [p/s]
	DC20171005150120	ROI 1	14750000				MCL-1
	DC20171005150120	ROI 2	2172000000		2157250000
	DC20171005150120	ROI 3	1287000000		1272250000
	DC20171005150120	ROI 4	992500000		977750000
	DC20171005150120	ROI 5	3956000000		3941250000
	DC20171005150120	ROI 6	4038000000		4023250000
	DC20171005150120	ROI 7	821800000		807050000
	DC20171005150120	ROI 8	789600000		774850000
	DC20171005150120	ROI 9	3363000000		3348250000							Image Number	ROI	Total Flux [p/s]
	DC20171005150120	ROI 10	2228000000		2213250000							DC20171005151539	ROI 1	71090000
												DC20171005151539	ROI 2	24940000000		24801800000
												DC20171005151539	ROI 3	48460000
	Image Number	ROI	Total Flux [p/s]				ABT-199					DC20171005151539	ROI 4	10320000
	DC20171005150630	ROI 1	138200000									DC20171005151539	ROI 5	3611000
	DC20171005150630	ROI 2	24800000000		24800000000							DC20171005151539	ROI 6	27590000
	DC20171005150630	ROI 3	20380000000		20241800000							DC20171005151539	ROI 7	8166000
	DC20171005150630	ROI 4	15050000000		14911800000							DC20171005151539	ROI 8	10840000
	DC20171005150630	ROI 5	43070000000		42931800000							DC20171005151539	ROI 9	34730000
	DC20171005150630	ROI 6	47390000000		47251800000							DC20171005151539	ROI 10	22860000
	DC20171005150630	ROI 7	21080000000		20941800000
	DC20171005150630	ROI 8	32400000000		32261800000
	DC20171005150630	ROI 9	19430000000		19291800000
	DC20171005150630	ROI 10	28360000000		28221800000
	Image Number	ROI	Total Flux [p/s]
	DC20171005151314	ROI 1	1041000				MCL-1 + ABT-199
	DC20171005151314	ROI 2	1209000		168000
	DC20171005151314	ROI 3	433500		-607500
	DC20171005151314	ROI 4	1426000		385000
	DC20171005151314	ROI 5	1518000		477000
	DC20171005151314	ROI 6	1450000		409000
	DC20171005151314	ROI 7	1562000		521000
	DC20171005151314	ROI 8	1281000		240000
	DC20171005151314	ROI 9	1728000		687000
	DC20171005151314	ROI 10	1472000		431000
							ABBV-621
					0
					0
					0
					0
					0
					0
					0
					0
					0
	Image Number	ROI	Total Flux [p/s]
	DC20171009135547	ROI 1	251900000
	DC20171009135547	ROI 2	79790000000		79538100000
	DC20171009135547	ROI 3	94630000000		94378100000
	DC20171009135547	ROI 4	114200000000		113948100000
	DC20171009135547	ROI 5	195800000		-56100000
	DC20171009135547	ROI 6	351100000		99200000
	DC20171009135547	ROI 7	447200000		195300000
	DC20171009135547	ROI 8	429000000		177100000
	DC20171009135547	ROI 9	310200000		58300000
	DC20171009135547	ROI 10	182000000		-69900000
	Image Number	ROI	Total Flux [p/s]
	DC20171009135409	ROI 1	880100000
	DC20171009135409	ROI 2	174400000000		173519900000
	DC20171009135409	ROI 3	9124000000		8243900000
	DC20171009135409	ROI 4	695500000		-184600000
	DC20171009135409	ROI 5	508200000		-371900000
	DC20171009135409	ROI 6	88750000000		87869900000
	DC20171009135409	ROI 7	72020000000		71139900000
	DC20171009135409	ROI 8	74420000000		73539900000
	DC20171009135409	ROI 9	374700000000		373819900000
	DC20171009135409	ROI 10	87730000000		86849900000
					-880100000
					-880100000
					-880100000
					-880100000
					-880100000
					-880100000
					-880100000
					-880100000
					-880100000

## Sheet: Day 31
	Image Number	ROI	Total Flux [p/s]
	DC20171009133226	ROI 1	816600000				Control
	DC20171009133226	ROI 2	159600000000		158783400000
	DC20171009133226	ROI 3	65800000000		64983400000
	DC20171009133226	ROI 4	153600000000		152783400000
	DC20171009133226	ROI 5	65390000000		64573400000
	DC20171009133226	ROI 6	128400000000		127583400000
	DC20171009133226	ROI 7	110500000000		109683400000
	DC20171009133226	ROI 8	32880000000		32063400000
	DC20171009133226	ROI 9	34650000000		33833400000
	DC20171009133226	ROI 10	69610000000		68793400000
	Image Number	ROI	Total Flux [p/s]
	DC20171009133631	ROI 1	44800000				MCL-1
	DC20171009133631	ROI 2	6377000000		6332200000
	DC20171009133631	ROI 3	2203000000		2158200000
	DC20171009133631	ROI 4	1326000000		1281200000
	DC20171009133631	ROI 5	6099000000		6054200000
	DC20171009133631	ROI 6	21580000000		21535200000
	DC20171009133631	ROI 7	4944000000		4899200000
	DC20171009133631	ROI 8	1193000000		1148200000
	DC20171009133631	ROI 9	7740000000		7695200000
	DC20171009133631	ROI 10	7404000000		7359200000
	Image Number	ROI	Total Flux [p/s]				ABT-199
	DC20171009133911	ROI 1	312000000
	DC20171009133911	ROI 2	39490000000		39178000000
	DC20171009133911	ROI 3	42230000000		41918000000
	DC20171009133911	ROI 4	37330000000		37018000000
	DC20171009133911	ROI 5	110500000000		110188000000
	DC20171009133911	ROI 6	63410000000		63098000000
	DC20171009133911	ROI 7	64640000000		64328000000
	DC20171009133911	ROI 8	61660000000		61348000000
	DC20171009133911	ROI 9	47270000000		46958000000
	DC20171009133911	ROI 10	48730000000		48418000000
	Image Number	ROI	Total Flux [p/s]
	DC20171009134401	ROI 1	989600				MCL-1 + ABT-199
	DC20171009134401	ROI 2	1096000		106400
	DC20171009134401	ROI 3	478600		-511000
	DC20171009134401	ROI 4	965300		-24300
	DC20171009134401	ROI 5	979500		-10100
	DC20171009134401	ROI 6	1143000		153400
	DC20171009134401	ROI 7	1286000		296400
	DC20171009134401	ROI 8	1117000		127400
	DC20171009134401	ROI 9	955400		-34200
	DC20171009134401	ROI 10	1720000		730400
	Image Number	ROI	Total Flux [p/s]
	DC20171009134943	ROI 1	153000000				ABBV-621
	DC20171009134943	ROI 2	33870000000		33717000000
	DC20171009134943	ROI 3	25920000000		25767000000
	DC20171009134943	ROI 4	27510000000		27357000000
	DC20171009134943	ROI 5	13000000000		12847000000
	DC20171009134943	ROI 6	10890000000		10737000000
	DC20171009134943	ROI 7	9209000000		9056000000
	DC20171009134943	ROI 8	33690000000		33537000000
	DC20171009134943	ROI 9	31560000000		31407000000
	DC20171009134943	ROI 10	4963000000		4810000000
					0
					0
					0
					0
					0
					0
					0
					0
					0
					0
					0
					0
					0
					0
					0
					0
					0
					0
					0
					0
					0
					0
					0
					0
					0
					0
					0

## Sheet: Day 34
	Image Number	ROI	Total Flux [p/s]
	DC20171012112933	ROI 1	1410000000				Control
	DC20171012112933	ROI 2	2134000000		724000000
	DC20171012112933	ROI 3	422900000000		421490000000
	DC20171012112933	ROI 4	177100000000		175690000000
	DC20171012112933	ROI 5	260700000000		259290000000
	DC20171012112933	ROI 6	158600000000		157190000000
	DC20171012112933	ROI 7	236300000000		234890000000
	DC20171012112933	ROI 8	321600000000		320190000000
	DC20171012112933	ROI 9	169200000000		167790000000
	DC20171012112933	ROI 10	370000000000		368590000000
	Image Number	ROI	Total Flux [p/s]
	DC20171012113650	ROI 1	241900000				MCL-1
	DC20171012113650	ROI 2	27390000000		27148100000
	DC20171012113650	ROI 3	9733000000		9491100000
	DC20171012113650	ROI 4	4273000000		4031100000
	DC20171012113650	ROI 5	14140000000		13898100000
	DC20171012113650	ROI 6	86410000000		86168100000
	DC20171012113650	ROI 7	22160000000		21918100000
	DC20171012113650	ROI 8	3352000000		3110100000
	DC20171012113650	ROI 9	42130000000		41888100000
	DC20171012113650	ROI 10	23050000000		22808100000
	Image Number	ROI	Total Flux [p/s]				ABT-199
	DC20171012120144	ROI 1	828300000
	DC20171012120144	ROI 2	64690000000		63861700000
	DC20171012120144	ROI 3	57710000000		56881700000
	DC20171012120144	ROI 4	46590000000		45761700000
	DC20171012120144	ROI 5	301000000000		300171700000
	DC20171012120144	ROI 6	105500000000		104671700000
	DC20171012120144	ROI 7	126200000000		125371700000
	DC20171012120144	ROI 8	82810000000		81981700000
	DC20171012120144	ROI 9	120900000000		120071700000
	DC20171012120144	ROI 10	63860000000		63031700000
	Image Number	ROI	Total Flux [p/s]
	DC20171012115252	ROI 1	958000				MCL-1 + ABT-199
	DC20171012115252	ROI 2	1518000		560000
	DC20171012115252	ROI 3	602500		-355500
	DC20171012115252	ROI 4	1418000		460000
	DC20171012115252	ROI 5	1659000		701000
	DC20171012115252	ROI 6	1658000		700000
	DC20171012115252	ROI 7	1253000		295000
	DC20171012115252	ROI 8	1434000		476000
	DC20171012115252	ROI 9	1284000		326000
	DC20171012115252	ROI 10	1346000		388000
	Image Number	ROI	Total Flux [p/s]
	DC20171012120926	ROI 1	491900000				ABBV-621
	DC20171012120926	ROI 2	72080000000		71588100000
	DC20171012120926	ROI 3	95650000000		95158100000
	DC20171012120926	ROI 4	47220000000		46728100000
	DC20171012120926	ROI 5	22030000000		21538100000
	DC20171012120926	ROI 6	43620000000		43128100000
	DC20171012120926	ROI 7	17650000000		17158100000
	DC20171012120926	ROI 8	54600000000		54108100000
	DC20171012120926	ROI 9	79370000000		78878100000
	DC20171012120926	ROI 10	15110000000		14618100000
					0
					0
					0
					0
					0
					0
					0
					0
					0
					0
					0
					0
					0
					0
					0
					0
					0
					0
					0
					0
					0
					0
					0
					0
					0
					0
					0

[truncated: 7 more sheets: Day 38, Day 41, Day 45, Day 48, Day 52, Day55, Summary ]
